# Supplementary material for: Clustering of multiple health risk behaviors and its association with diabetes in a Southern Chinese adult population: a cross-sectional study
Source: PeerJ. 2020 May 11;8:e9025. doi: 10.7717/peerj.9025 (PMC7224225; doi:10.7717/peerj.9025)
Supplement: Supplemental Information 1 — Items of health risk behaviors and covariates. [file peerj-08-9025-s001.xlsx]

## Sheet: sheet
sex	age	edu	family history	smoke	alcohol use	activity	sleep duration	AIS1	AIS2	AIS3	AIS4	AIS5	AIS6	AIS7	AIS8	BMI	SBP	DM	class
1	43	2	1	1	0	2	2	0	0	0	0	0	0	0	0	30.12	118	0	1
1	40	2	0	1	0	2	1	0	0	0	0	0	0	0	0	21.88	123	0	1
1	43	2	0	0	0	1	4	0	0	0	0	0	0	0	0	24.62	122	0	1
1	47	2	0	0	0	1	1	0	0	0	0	0	0	0	0	24.79	167	0	1
1	37	1	0	1	0	2	2	0	0	0	0	0	0	0	0	25.71	125	0	1
1	45	2	1	0	0	2	1	1	0	0	1	1	1	1	0	23.03	112	0	3
1	35	2	0	1	1	1	3	0	0	0	0	0	0	0	0	24.57	132	0	2
1	46	1	0	0	0	1	3	0	1	0	0	1	0	0	0	25.65	130	1	3
1	57	1	1	0	0	3	2	0	1	1	1	1	0	0	0	24.98	137	1	3
1	44	2	0	1	0	1	2	0	0	0	0	0	0	0	0	27.44	136	0	2
1	62	1	0	1	0	3	3	0	0	0	0	0	0	0	0	22.04	117	0	1
1	45	2	0	1	0	1	3	0	0	0	0	0	0	0	0	23.75	123	0	1
1	44	2	0	1	1	1	2	0	1	0	1	1	1	1	1	27.7	158	0	3
1	37	2	0	0	0	1	2	0	0	0	0	0	0	0	0	25.95	123	0	1
1	36	2	0	0	0	1	3	0	0	0	0	0	0	0	0	23.77	127	0	1
1	56	1	0	1	0	3	4	0	0	0	0	0	0	0	0	23.03	126	0	2
1	44	2	0	0	0	1	4	0	0	0	0	0	0	0	0	20.31	122	0	1
1	42	1	0	0	1	1	1	0	0	0	0	0	0	0	0	26.12	137	0	1
1	64	1	0	0	0	2	1	0	0	0	0	0	0	0	0	22.86	178	0	1
1	48	2	0	0	0	3	2	0	1	0	0	0	0	0	0	24.46	117	0	1
1	73	1	0	1	0	2	2	0	0	0	0	0	0	0	1	24.26	197	1	2
1	54	2	1	1	1	2	3	1	1	0	1	1	0	0	1	26.42	135	1	3
1	40	1	0	1	0	2	3	0	0	0	0	0	0	0	0	17.78	108	0	1
1	44	2	0	1	0	2	2	0	0	0	0	0	0	0	0	21.91	113	0	2
1	42	1	0	0	0	2	3	0	0	0	0	0	0	0	0	26.99	119	0	1
1	41	2	0	1	0	2	3	0	0	0	0	1	0	1	0	26.77	137	0	3
1	49	2	0	1	0	1	2	0	0	0	0	0	0	0	1	24.06	137	0	2
1	42	2	0	1	0	2	3	0	0	0	0	0	0	0	0	23.04	119	0	1
1	36	2	0	0	0	2	3	0	1	0	0	0	0	0	0	23.53	127	0	1
1	52	1	0	1	1	1	1	0	0	0	0	0	0	0	0	22.91	120	0	2
1	36	2	0	0	0	2	2	0	0	0	1	0	0	0	0	22.72	137	0	1
1	54	2	0	0	0	2	2	0	0	0	0	0	0	0	1	20.52	147	0	1
1	51	2	0	0	1	1	2	0	0	0	0	0	0	0	0	29.05	131	0	1
1	50	2	1	0	0	1	2	1	1	0	0	1	0	0	0	22.04	126	0	3
1	48	1	0	0	0	2	3	0	0	0	0	0	0	0	0	21.09	116	0	1
1	44	1	0	1	0	3	3	0	0	0	0	1	0	0	0	23.03	127	0	1
1	46	2	0	1	1	1	1	1	1	1	1	1	1	0	0	22.41	112	0	3
1	51	2	0	0	0	2	1	0	0	0	1	0	0	0	1	28.34	135	0	3
1	59	1	0	0	0	3	1	0	1	1	0	1	0	0	0	18.9	160	0	3
1	73	2	0	0	0	1	3	0	0	0	0	0	0	0	0	26.37	129	0	1
1	46	2	1	1	0	1	2	0	0	0	0	0	0	0	0	24.65	120	0	2
1	41	2	0	0	0	1	4	0	0	0	0	0	0	0	0	23.92	123	0	1
1	54	2	0	1	1	3	2	0	0	0	0	0	0	0	0	27.13	137	1	2
1	41	2	0	0	0	1	3	0	0	0	0	0	0	0	0	23.95	134	0	1
1	37	2	0	0	0	2	3	0	0	0	0	0	0	0	0	21.05	127	0	1
1	43	2	1	0	1	2	3	0	0	0	0	0	0	0	0	25.34	128	0	1
1	40	2	0	0	0	1	4	0	0	0	0	0	0	0	0	32.49	148	0	1
1	40	2	0	0	0	2	3	0	0	0	0	0	0	0	0	26.57	128	0	1
1	53	1	1	0	0	2	4	0	0	0	0	0	0	0	1	21.48	114	0	1
1	43	2	0	1	1	2	1	0	0	0	0	0	0	0	0	20.69	119	1	2
1	40	2	0	0	0	2	3	0	0	0	0	0	0	0	0	23.88	120	0	1
1	42	2	0	1	0	2	1	0	1	0	0	0	0	0	0	25.95	139	0	1
1	37	2	1	0	0	1	1	0	0	0	0	0	0	0	0	25.06	127	0	1
1	70	1	0	0	0	2	2	0	0	0	0	0	0	0	1	23.53	134	0	1
1	37	1	0	1	1	1	3	0	0	0	0	0	0	0	0	27.22	140	0	2
1	39	2	0	0	0	2	2	0	0	0	0	0	0	0	0	28.72	120	0	1
1	40	2	0	0	1	1	1	0	0	1	0	0	0	0	0	30	134	0	1
1	51	2	1	0	0	2	3	0	0	0	0	0	0	0	1	25.35	155	0	1
1	70	1	0	0	0	3	1	0	0	0	0	0	0	0	1	21.83	166	0	1
1	62	1	1	1	0	2	1	0	0	0	1	0	0	0	1	24.69	135	0	2
1	44	2	1	1	0	1	2	0	0	0	0	0	0	0	0	25.61	115	1	2
1	67	2	1	0	0	3	3	0	0	0	0	0	0	0	0	25.69	162	0	1
1	49	1	0	0	0	1	2	0	0	0	0	0	0	0	0	23.95	125	0	1
1	52	2	1	1	0	2	2	1	0	0	0	0	0	0	0	19.55	108	0	2
1	41	2	0	0	0	2	2	0	0	0	0	0	0	0	0	25.26	130	0	1
1	45	1	0	0	0	2	1	0	0	0	0	0	0	0	0	32.42	160	1	1
1	50	1	0	0	1	1	3	0	0	0	0	0	0	0	0	30.42	141	0	1
1	68	1	1	0	1	3	1	0	0	0	0	0	0	0	0	30.48	157	1	1
1	42	1	0	1	1	2	2	0	0	0	0	0	0	0	0	22.91	124	0	2
1	47	2	0	1	1	3	2	0	0	0	0	0	0	0	1	24.46	136	0	2
1	41	2	0	1	0	2	3	1	0	0	0	0	0	0	1	26.12	118	0	2
1	59	1	1	1	0	2	3	0	0	0	0	0	0	0	0	23.67	131	0	2
1	46	1	0	1	0	1	3	0	0	0	0	0	0	0	0	21.28	106	0	2
1	47	2	0	1	1	1	2	0	0	0	0	0	0	0	0	21.36	115	0	2
1	55	1	0	0	1	1	2	0	0	0	0	0	0	0	0	26.08	158	0	1
1	44	2	0	0	0	3	1	0	0	0	0	0	0	0	0	27.06	129	0	1
1	53	2	0	0	0	3	1	0	0	0	0	0	0	0	0	27.25	147	0	1
1	57	2	0	1	0	2	2	0	0	0	0	0	0	0	0	27.36	138	0	2
1	57	2	0	1	0	2	3	0	0	0	0	0	0	0	0	18.17	128	0	1
1	38	2	0	0	0	2	3	0	0	0	0	0	0	0	0	28.1	139	0	1
1	43	2	0	0	0	2	2	0	0	0	0	0	0	0	0	24.22	120	0	1
1	36	1	0	1	1	1	2	0	0	0	0	0	0	0	0	27.28	129	0	2
1	47	2	0	1	0	2	2	0	0	0	0	0	0	0	0	26.99	143	0	1
1	44	2	0	0	1	1	2	0	0	0	0	0	0	0	1	24.51	161	0	1
1	50	1	1	0	0	2	3	0	0	0	0	0	0	0	0	21.08	146	0	1
1	48	2	0	0	0	3	3	1	0	0	1	1	1	1	1	26.54	150	0	3
1	64	1	0	0	0	3	1	0	0	0	0	0	0	0	0	24.09	133	0	1
1	38	2	0	0	0	3	3	0	0	0	0	0	0	0	0	23.46	117	0	1
1	41	2	1	0	0	2	3	1	1	1	0	1	0	0	0	26.57	134	0	3
1	42	2	0	0	0	1	2	0	0	0	0	0	0	0	1	24.34	129	0	1
1	44	2	0	0	0	2	2	0	0	0	0	0	0	0	0	23.88	136	0	1
1	44	2	0	0	0	1	2	0	0	0	0	0	0	0	0	24.22	125	1	1
1	41	1	0	0	0	2	4	0	0	0	0	0	0	0	0	20.52	118	0	1
1	43	2	0	0	0	1	1	0	0	0	0	0	0	0	0	24.86	119	0	1
1	55	1	0	1	0	2	3	0	0	0	0	0	0	0	0	22.86	137	0	2
1	44	2	0	1	0	1	2	0	0	0	0	0	0	0	0	21.44	131	0	2
1	43	2	0	0	0	2	3	0	0	0	1	0	0	0	0	23.88	125	0	1
1	58	2	0	1	0	2	2	0	0	0	0	0	0	0	1	22.04	123	0	2
1	43	2	1	1	0	1	2	0	0	0	1	0	0	0	0	20	114	0	2
1	61	1	0	0	0	3	2	0	1	0	0	0	0	0	1	22.84	142	1	1
1	42	2	0	1	1	2	2	0	0	0	0	0	0	1	0	28.52	121	0	2
1	51	2	0	1	0	2	1	0	0	0	0	0	0	0	0	23.24	140	0	2
1	58	2	0	1	0	2	1	0	0	0	0	0	0	0	1	24.8	143	0	2
1	39	2	0	0	0	3	3	0	0	0	0	0	0	0	0	22.6	125	0	1
1	47	2	0	0	0	1	3	0	0	0	0	0	0	0	0	24.28	138	0	1
1	40	2	0	0	0	1	3	0	0	0	0	0	0	0	0	20.9	130	0	1
1	41	1	0	0	0	3	3	0	0	0	0	0	0	0	0	18.25	122	0	1
1	39	2	0	0	0	1	3	0	0	0	0	0	0	0	0	26.42	128	0	1
1	35	2	0	0	0	2	3	0	0	0	0	0	0	1	1	29.64	124	0	1
1	37	2	0	0	1	2	1	1	1	1	1	1	1	1	1	23.88	117	0	3
1	47	2	1	0	0	1	1	0	0	0	0	0	0	0	0	24.16	145	0	1
1	43	2	0	0	0	2	3	0	0	0	1	0	0	0	0	19.91	127	0	1
1	35	1	0	0	1	3	4	0	0	0	0	0	0	0	0	20.42	115	0	1
1	37	1	0	1	0	1	2	0	1	0	1	0	1	0	1	23.41	120	0	3
1	50	2	0	1	0	1	2	0	0	0	0	0	0	0	0	24.38	135	0	2
1	43	2	0	1	0	2	3	0	0	0	0	0	1	1	0	25.43	113	0	3
1	47	2	0	0	0	1	2	0	0	0	0	0	0	0	0	24.17	136	0	1
1	51	2	0	0	0	2	2	0	0	0	0	0	0	0	0	20.05	178	1	1
1	41	2	0	1	0	1	1	0	0	0	0	0	0	0	0	26.96	120	0	2
1	45	1	0	0	0	1	3	0	0	0	0	0	0	0	0	25.16	126	0	1
1	44	2	0	0	0	2	3	0	0	0	0	0	0	0	0	28.34	138	0	1
1	41	2	0	1	0	1	2	0	0	0	0	0	0	0	0	22.84	110	0	2
1	60	1	0	0	0	2	2	0	0	0	0	0	0	1	1	27.79	148	0	1
1	44	2	0	1	0	2	3	0	0	0	0	0	0	0	0	25.35	125	0	2
1	38	2	0	0	0	3	4	0	0	0	0	0	0	0	0	22.86	149	0	1
1	38	2	1	1	1	3	3	1	0	0	1	0	0	0	0	19.9	112	0	2
1	48	2	0	1	0	2	3	0	0	0	0	0	0	0	1	20.28	121	0	1
1	50	1	0	1	0	1	1	0	0	0	1	0	0	0	0	24.54	143	0	2
1	49	1	0	0	0	2	2	0	0	0	0	0	0	0	0	23.88	154	0	1
1	50	1	0	1	0	1	2	0	0	0	0	0	0	0	0	22.15	116	0	2
1	49	1	0	0	1	3	4	0	0	0	0	0	0	0	0	23.73	143	0	1
1	74	1	0	0	0	3	2	0	0	0	0	0	0	0	0	27.41	149	1	1
1	55	2	0	0	0	1	1	0	0	1	0	0	0	0	0	23.63	191	0	1
1	52	2	0	1	0	2	2	0	0	1	0	0	0	0	0	19.83	138	0	1
1	39	2	0	1	0	3	3	0	0	0	0	0	0	0	0	27.04	128	0	2
1	72	1	0	0	0	3	1	1	1	0	1	1	0	0	0	23.11	122	0	3
1	35	1	0	0	0	2	4	0	0	0	0	0	0	0	0	29.56	130	0	1
1	36	2	1	1	0	2	3	0	0	0	0	0	0	0	0	26.2	138	0	1
1	46	1	0	0	0	2	1	0	0	1	1	1	1	1	0	26.67	161	0	3
1	36	2	0	0	0	1	4	0	0	0	0	0	0	0	0	20.38	129	0	1
1	47	1	0	0	0	2	3	0	0	0	0	0	0	0	0	24.97	132	0	1
1	45	2	0	0	0	3	2	0	0	1	0	0	0	0	0	22.67	113	0	1
1	40	2	0	0	0	1	2	0	0	0	0	0	0	0	0	25.71	122	0	1
1	38	2	0	1	0	1	2	0	0	0	0	0	0	0	0	30.55	127	0	2
1	38	2	0	1	1	1	3	0	0	0	0	0	0	0	0	24.17	126	0	2
1	39	2	0	0	0	2	3	0	0	0	0	0	0	0	0	24.44	124	0	1
1	59	1	0	1	1	2	4	0	0	0	0	0	0	0	0	23.51	112	0	2
1	51	1	0	1	0	2	3	0	0	0	0	0	0	0	0	23.01	119	0	1
1	45	1	1	0	0	2	3	0	0	0	0	0	0	0	0	24.57	131	0	1
1	35	1	0	1	0	1	2	0	0	0	0	0	0	0	0	21.09	106	0	2
1	44	2	0	1	1	1	2	0	0	0	0	0	0	0	0	25.09	115	0	2
1	40	2	0	1	1	1	4	0	0	0	0	0	0	0	0	25.83	129	0	2
1	39	2	0	0	0	1	3	0	0	0	0	0	0	0	0	25.95	127	0	1
1	48	1	0	0	0	3	3	0	0	0	1	0	0	0	0	19.13	128	0	1
1	60	1	0	1	1	2	4	0	0	0	0	0	0	0	0	28.08	126	0	2
1	50	2	0	0	0	2	3	0	0	0	0	0	0	0	0	28.12	130	0	1
1	41	1	0	0	0	1	3	0	0	0	0	0	0	0	1	22.86	126	0	1
1	35	2	0	0	1	2	3	0	0	0	0	0	0	0	0	26.7	112	0	1
1	51	1	0	0	0	2	3	0	0	0	0	0	0	0	0	25.51	118	0	1
1	48	2	1	0	0	2	3	0	0	0	0	0	0	0	0	26.89	144	0	1
1	45	1	0	1	0	2	2	0	0	0	0	0	0	0	0	24.16	118	0	2
1	36	2	0	1	1	2	2	0	0	0	0	0	0	0	0	23.88	128	0	2
1	51	1	0	0	1	3	2	0	0	0	0	0	0	0	0	24.65	129	0	1
1	48	2	0	0	0	2	2	0	1	0	0	1	0	0	0	31.64	136	1	3
1	60	1	0	1	0	1	2	0	0	0	0	0	0	0	0	21.36	138	0	2
1	51	1	1	0	0	2	2	0	0	0	0	0	0	0	1	24.93	166	0	1
1	38	2	0	0	1	2	2	0	0	0	0	0	0	0	0	23.92	119	0	1
1	48	1	0	0	1	3	2	0	0	0	1	0	0	0	0	22.96	104	0	1
1	39	2	1	0	1	2	3	0	0	0	0	0	0	0	0	21.01	114	0	1
1	50	2	0	1	1	2	4	0	0	0	0	0	0	0	1	22.49	121	0	2
1	49	1	0	1	1	1	1	0	0	0	1	1	0	0	1	20.76	154	0	3
1	44	2	0	1	0	2	2	0	1	1	1	1	0	0	0	27.31	118	0	3
1	44	2	0	1	0	1	2	0	0	0	0	1	0	0	0	23.39	114	0	2
1	37	1	0	0	0	3	2	0	0	0	1	0	0	0	0	23.08	121	0	1
1	45	2	0	1	1	3	2	0	0	0	0	0	0	0	0	23.39	134	0	2
1	52	1	1	1	0	1	2	0	0	0	0	0	0	0	0	23.19	134	0	2
1	49	1	0	0	0	1	4	0	0	1	0	1	0	0	0	24.58	125	0	3
1	50	2	0	0	0	2	2	0	0	0	0	0	0	0	0	26.57	135	0	1
1	66	1	0	0	0	3	2	0	0	0	0	0	0	0	0	22.68	170	0	1
1	66	1	0	0	0	3	3	0	0	0	0	0	0	0	0	25.02	165	0	1
1	42	2	0	1	0	1	2	0	0	0	1	0	0	0	0	28.08	131	0	2
1	49	1	1	1	1	2	3	0	0	0	0	0	0	0	0	24.28	112	0	2
1	57	1	0	1	1	1	2	0	0	0	1	1	0	0	1	22.49	190	1	3
1	46	2	0	1	1	2	2	0	0	0	0	0	0	0	0	22.82	117	0	2
1	43	2	0	0	0	2	3	0	0	0	0	0	0	0	0	24.22	129	0	1
1	41	2	1	0	0	3	3	0	1	0	0	0	0	0	0	22.04	135	0	1
1	38	2	1	1	0	2	2	1	0	0	0	0	0	0	0	29.05	130	0	2
1	46	1	0	0	0	3	1	0	0	0	0	1	0	0	0	21.26	137	0	1
1	41	2	1	0	0	1	3	0	0	0	0	0	0	0	0	20.52	123	0	1
1	53	2	1	1	0	1	1	0	0	0	0	0	0	0	1	26.99	125	1	2
1	43	1	0	0	0	2	3	0	0	0	0	0	0	0	0	29.34	129	0	1
1	43	1	1	0	1	2	3	0	0	0	0	0	0	0	0	24.2	118	0	1
1	46	1	0	0	0	2	4	0	0	0	0	0	0	0	0	28.38	123	0	1
1	54	1	1	1	1	2	2	0	0	0	0	0	0	0	1	23.03	147	0	2
1	50	1	0	1	0	2	1	0	0	0	0	1	0	0	1	25.86	140	0	3
1	48	2	0	1	0	3	2	0	0	0	0	0	0	0	1	22.99	104	0	2
1	51	2	0	1	1	1	2	0	0	0	0	0	0	0	0	29.07	140	0	2
1	60	1	0	0	0	2	2	0	0	0	0	0	0	0	0	18.42	127	0	1
1	45	2	0	1	1	1	2	0	0	0	0	0	0	0	0	29.23	129	0	2
1	48	2	0	1	1	1	1	0	0	0	0	0	0	0	0	24.98	106	1	2
1	49	2	0	1	1	2	2	0	1	0	0	0	1	0	1	24.46	118	0	3
1	35	2	1	0	0	1	3	0	0	0	0	0	0	0	0	26.12	158	0	1
1	35	2	0	0	0	1	3	0	0	0	0	0	0	0	1	20.75	122	0	1
1	40	2	1	1	0	1	3	0	0	0	0	0	0	0	0	27.68	121	0	2
1	44	1	0	0	0	3	3	0	0	0	0	0	0	0	0	27.76	145	0	1
1	57	1	0	0	0	2	4	0	0	0	0	0	0	0	0	31.49	160	1	1
1	37	1	0	0	0	1	3	0	0	0	0	0	0	0	0	25.95	145	0	1
1	38	2	0	1	0	2	4	0	0	0	0	1	0	0	0	26.92	148	0	1
1	37	2	0	1	1	1	3	0	0	0	0	0	0	0	0	22.32	116	0	2
1	40	1	0	1	1	1	2	0	0	0	1	1	0	0	0	29.24	146	0	3
1	40	1	0	1	1	3	3	0	0	0	0	0	0	0	0	22.11	127	0	2
1	50	2	0	0	1	1	2	0	0	0	0	1	0	0	1	26.26	157	0	3
1	40	2	0	1	0	1	3	0	0	0	1	1	0	0	0	21.72	135	0	3
1	41	2	0	0	1	3	2	0	0	0	0	0	0	0	0	23.53	148	0	1
1	53	2	0	0	0	3	2	0	0	0	0	0	0	0	0	23.18	117	0	1
1	49	2	0	1	1	3	2	0	1	0	1	1	0	0	0	20.76	139	0	3
1	47	1	0	1	1	1	2	0	0	0	0	0	0	0	0	22.96	103	0	2
1	50	1	0	0	0	1	3	0	0	0	0	0	0	0	0	26.63	149	0	1
1	46	1	0	1	1	2	2	0	1	0	0	1	1	1	0	24.17	119	0	3
1	43	2	0	0	0	1	3	0	0	0	0	0	0	0	1	22.23	116	0	1
1	42	2	0	0	1	1	2	0	0	0	0	0	0	0	0	27.55	129	0	1
1	40	2	0	0	0	2	3	0	0	0	0	0	0	0	0	24.61	123	0	1
1	59	1	0	0	0	3	1	0	1	1	0	0	0	0	0	24.74	135	1	3
1	39	2	0	0	0	3	2	0	0	0	0	0	0	0	0	22.84	133	0	1
1	37	2	0	0	0	2	3	0	0	0	0	0	0	0	1	26.15	136	0	1
1	45	2	0	1	1	1	2	0	0	0	0	0	0	0	0	27.76	119	0	2
1	40	2	0	0	0	2	4	0	0	0	0	0	0	0	0	21.56	121	0	1
1	42	2	1	0	0	2	2	1	0	0	0	0	0	0	0	27.68	137	0	1
1	36	1	0	0	0	1	3	0	0	0	0	0	0	0	0	23.14	116	0	1
1	54	2	1	1	0	1	1	0	0	0	0	0	0	0	0	26.57	141	0	2
1	37	2	1	1	0	1	2	0	0	0	0	0	0	0	0	24.54	124	0	2
1	43	2	1	1	1	1	2	0	0	0	0	0	0	0	0	29.07	157	1	2
1	50	2	0	0	0	1	3	0	0	0	0	0	0	0	0	22.31	136	0	1
1	47	2	0	0	1	2	2	0	0	0	0	0	0	0	0	24.73	146	0	1
1	38	2	0	0	0	2	3	0	0	0	0	0	0	0	0	25.71	142	0	1
1	51	1	0	0	0	2	4	0	0	0	0	0	0	0	0	25.83	129	0	1
1	55	1	0	0	0	2	4	0	0	0	0	0	0	0	1	21.3	136	0	1
1	37	2	1	0	0	2	2	0	0	0	0	0	0	0	0	22.15	129	0	1
1	35	2	0	0	1	2	4	0	0	0	0	0	0	0	0	29.75	123	0	1
1	51	1	1	1	0	2	2	0	0	0	0	0	0	0	0	24.16	140	0	1
1	47	2	0	1	0	2	4	0	0	0	0	0	0	0	0	24.22	139	0	1
1	59	1	0	1	0	2	4	0	0	0	0	0	0	0	0	21.26	154	1	1
1	36	2	0	1	1	1	3	0	0	1	0	0	0	0	1	19.44	126	0	2
1	63	1	0	1	0	3	2	0	0	0	0	0	0	0	0	23.44	180	0	1
1	49	2	0	0	0	1	3	0	0	0	0	0	0	0	0	22.03	135	0	1
1	72	1	0	0	0	3	3	0	0	0	0	0	0	0	0	22.66	152	0	1
1	35	1	0	0	1	2	4	0	0	0	0	0	0	0	0	23.03	125	0	1
1	46	2	0	0	1	3	3	0	0	0	0	0	0	0	0	23.23	120	0	1
1	41	1	0	1	0	3	2	1	0	0	0	1	0	0	0	21.71	106	0	3
1	37	2	1	0	0	1	2	0	0	0	0	0	0	0	0	21.72	112	0	1
1	67	1	0	0	0	3	3	0	0	0	1	0	0	0	1	25.95	163	1	1
1	39	2	0	0	0	1	2	0	0	0	0	0	0	0	0	23.03	134	0	1
1	55	1	0	1	0	1	3	0	0	0	0	0	0	0	1	20.76	131	0	2
1	44	2	0	1	0	3	2	0	0	0	0	0	0	0	0	21.91	100	0	1
1	44	1	0	1	0	2	4	0	0	0	0	0	0	0	0	23.88	119	0	1
1	36	2	1	1	0	3	2	0	0	0	0	0	0	0	1	24.91	122	0	2
1	45	2	1	1	1	2	3	0	0	0	0	0	0	0	0	25.06	133	0	2
1	44	2	0	0	0	1	4	0	0	0	0	0	0	0	0	23.05	120	0	1
1	59	1	0	0	0	2	2	0	0	0	0	0	0	1	1	23.66	112	0	1
1	50	2	0	0	0	3	2	0	0	0	0	0	0	0	0	24.57	140	0	1
1	72	1	0	1	1	1	4	1	0	0	0	0	0	0	0	23.8	133	0	2
1	44	2	0	0	0	2	2	0	0	0	0	0	0	0	0	25.64	122	0	1
1	49	1	0	0	0	2	2	0	0	0	0	0	0	0	0	22.32	127	0	1
1	39	1	0	0	1	1	4	0	0	0	0	0	0	0	0	24.39	125	0	1
1	37	2	0	1	1	1	2	0	0	0	0	0	0	0	0	26.13	127	0	2
1	59	1	0	1	0	2	3	0	0	0	0	0	0	0	0	20.76	124	0	2
1	58	1	0	0	0	2	2	0	0	0	0	0	0	0	0	25.31	160	0	1
1	41	1	0	0	0	2	4	0	0	0	0	0	0	0	0	24.77	153	0	1
1	41	2	0	1	0	1	1	0	0	0	1	0	0	1	1	22.76	116	0	3
1	35	2	0	0	0	2	3	0	0	0	0	0	0	0	0	23.66	117	0	1
1	37	2	1	0	0	1	3	0	0	0	0	0	0	0	0	23.7	116	0	1
1	47	1	0	1	0	2	4	0	0	0	0	0	0	0	0	24.51	114	0	2
1	71	1	0	0	0	3	4	0	0	0	0	0	0	0	0	23.88	159	0	1
1	70	2	0	1	0	2	4	0	0	0	0	0	0	0	0	25.39	121	0	1
1	43	2	0	0	0	1	2	0	0	0	1	0	0	0	0	22.23	128	0	1
1	57	1	0	0	0	1	3	0	0	0	0	0	0	1	1	28.08	135	0	1
1	42	1	0	0	0	1	2	0	0	0	0	0	0	0	0	20.76	118	0	1
1	54	2	0	1	0	1	2	0	0	0	0	0	0	0	0	26.83	132	0	2
1	59	1	0	1	0	1	1	0	0	0	0	0	1	0	1	25.35	136	0	3
1	60	2	0	0	0	2	2	0	1	0	0	0	0	0	0	23.66	128	0	1
1	42	2	0	0	0	1	2	0	0	0	0	0	0	0	1	27.68	148	0	1
1	54	2	0	1	0	2	2	0	0	0	0	0	0	0	0	28.73	129	0	1
1	45	2	0	1	1	3	1	1	0	1	1	1	1	1	1	24.68	117	0	3
1	35	2	0	0	0	2	3	1	0	0	0	0	0	0	1	26.42	130	0	1
1	44	2	0	1	0	1	2	0	0	0	1	0	0	1	1	23.39	116	0	3
1	48	1	0	1	1	3	2	0	0	0	0	0	0	0	0	24.06	131	0	2
1	36	2	0	0	0	1	3	0	0	0	0	0	0	0	0	25.12	133	0	1
1	59	2	0	0	1	3	3	0	0	0	0	0	0	0	0	21.45	127	0	1
1	67	1	1	0	0	2	3	0	0	0	0	0	0	0	0	26.42	134	1	1
1	36	2	0	0	0	1	3	0	0	0	0	1	0	0	0	22.86	130	0	1
1	49	1	0	0	0	1	2	0	0	0	0	0	0	0	0	26.99	135	0	1
1	50	2	0	1	0	1	1	0	0	0	0	0	0	0	0	21.77	141	0	2
1	43	1	0	1	0	3	3	0	0	0	0	0	0	0	0	22.99	144	0	1
1	45	2	0	1	1	2	3	0	0	0	0	0	0	0	1	24.31	124	1	2
1	39	2	0	1	0	1	2	0	0	0	0	0	0	0	0	24.22	124	0	2
1	60	2	0	1	0	3	2	0	0	0	0	0	0	0	0	23.44	133	0	1
1	43	1	1	0	0	2	2	0	0	0	0	0	0	0	0	26.37	125	0	1
1	39	1	1	0	0	1	2	0	0	0	0	0	0	0	0	27.43	149	0	1
1	52	2	0	0	0	2	1	0	0	0	0	0	0	0	0	27.18	135	0	1
1	66	2	0	1	0	3	1	0	0	0	0	0	0	0	0	19.53	141	0	2
1	56	1	0	0	0	3	2	0	0	0	0	0	0	0	0	25.24	168	0	1
1	38	2	0	0	0	2	2	0	0	0	0	0	0	0	0	25.61	133	0	1
1	48	2	0	1	1	1	2	0	0	0	0	0	0	0	0	24.09	151	0	2
1	51	2	0	0	1	3	1	0	0	0	0	0	0	0	0	24.68	137	0	1
1	42	2	0	1	1	2	4	0	0	0	0	0	0	0	0	24.51	116	0	2
1	75	1	0	0	0	2	1	1	1	0	1	1	0	1	0	18.91	148	0	3
1	56	2	0	1	0	2	1	0	0	1	0	0	0	0	0	23.81	170	0	1
1	37	2	0	1	0	1	4	0	0	0	0	0	0	0	0	24.46	113	0	1
1	39	1	0	0	0	2	2	0	0	0	0	0	0	0	0	24.34	124	0	1
1	51	1	0	0	1	2	2	0	0	0	0	0	0	0	0	27.34	142	0	1
1	39	1	1	0	0	2	4	0	0	0	0	0	0	0	0	31.62	115	0	1
1	49	1	0	0	0	3	3	0	0	0	0	0	0	0	0	27.78	132	0	1
1	71	1	0	1	0	2	1	0	0	0	0	0	0	0	1	23.57	141	0	2
1	47	2	1	1	0	3	2	0	0	0	0	0	0	0	0	28.08	120	0	1
1	42	1	0	0	1	1	3	0	0	0	0	0	0	0	0	26.3	143	0	1
1	42	2	0	0	0	2	2	0	0	0	0	0	0	0	0	23.46	122	0	1
1	43	2	0	0	0	3	2	0	0	0	0	0	0	0	0	24.16	122	0	1
1	43	2	0	0	0	1	1	0	0	0	0	0	0	0	1	23.44	112	0	1
1	58	2	0	0	1	2	3	0	0	0	0	0	0	0	0	25.95	135	0	1
1	47	2	0	0	1	2	2	0	0	0	0	0	0	0	0	24.34	121	0	1
1	52	1	0	0	0	2	2	0	0	0	0	0	0	0	0	24.78	127	0	1
1	40	2	0	0	0	2	2	0	0	0	0	0	0	0	0	25.59	135	0	1
1	50	1	0	1	0	3	4	0	0	0	0	0	0	0	0	25.14	132	0	1
1	51	2	0	1	0	2	4	0	0	0	0	0	0	0	0	26.47	158	0	2
1	52	1	1	1	0	2	2	0	0	0	0	0	0	0	1	28.67	123	0	2
1	46	1	1	0	0	1	3	0	0	0	0	0	0	0	0	29.41	113	0	1
1	39	2	0	0	0	3	2	1	1	1	0	1	0	1	1	21.04	121	0	3
1	45	1	0	0	0	2	1	0	0	0	0	0	0	0	0	27.41	124	0	1
1	43	2	0	0	1	1	1	0	0	0	0	0	0	0	0	26.72	138	0	1
1	52	2	1	1	0	1	2	0	0	0	0	0	0	0	0	21.76	139	0	2
1	54	2	0	0	1	1	3	0	0	0	0	0	0	0	0	26.22	150	0	1
1	49	2	0	1	0	3	1	0	0	0	0	0	0	0	0	24.98	114	0	1
1	53	2	0	0	0	1	3	0	0	0	0	0	0	0	0	25.95	119	0	1
1	62	1	0	0	0	3	3	0	0	0	0	0	0	0	1	22.06	131	0	1
1	42	2	1	1	1	1	3	0	0	0	0	0	0	1	0	26.57	128	1	2
1	41	1	0	1	0	1	3	0	0	0	0	0	0	0	0	24.33	143	0	1
1	45	1	0	0	0	3	2	0	0	0	0	0	0	0	0	23.94	139	0	1
1	62	2	0	0	0	2	3	0	0	0	0	0	0	0	0	25.61	127	0	1
1	53	2	0	0	1	2	2	0	0	0	0	0	0	0	0	25.21	116	0	1
1	44	2	1	0	0	3	3	0	0	0	0	0	0	0	0	24.8	118	0	1
1	40	2	0	0	0	2	3	0	0	0	0	0	0	0	0	22.72	127	0	1
1	45	2	0	0	0	2	3	0	0	0	0	0	0	0	0	20.72	110	0	1
1	39	1	1	0	0	2	3	0	0	0	0	0	0	0	0	24.73	124	0	1
1	36	2	1	0	0	2	3	0	0	0	0	0	0	0	0	27.55	135	0	1
1	58	1	0	1	0	3	2	1	1	0	0	0	0	0	0	16.51	107	0	3
1	40	2	0	1	1	2	2	0	0	0	0	0	0	0	1	27.68	140	0	2
1	39	2	1	0	0	1	4	0	0	0	0	0	0	0	0	22.68	127	0	1
1	37	2	0	1	0	1	2	0	0	0	0	0	0	0	0	27.78	122	0	2
1	72	1	0	0	0	3	1	0	1	0	0	0	0	0	0	22.44	150	0	1
1	38	2	0	1	0	3	3	0	0	0	0	0	0	0	0	23.12	120	0	1
1	54	2	0	1	0	3	2	0	0	0	0	0	0	0	0	24.49	130	0	2
1	63	1	0	1	1	1	2	0	0	0	0	0	0	0	0	21.56	134	0	2
1	49	1	0	0	0	1	2	1	1	1	1	1	0	0	0	25.51	121	0	3
1	64	2	1	0	0	3	3	0	0	0	0	0	0	0	0	21.8	118	0	1
1	53	1	0	1	1	1	2	1	0	0	0	0	0	0	0	24.91	130	0	2
1	41	2	0	0	1	2	3	0	0	0	0	0	0	0	0	29.07	138	0	1
1	64	1	0	0	0	2	3	0	0	0	0	0	0	0	0	23.49	152	0	1
1	38	2	0	1	0	1	3	1	0	0	1	1	1	1	1	19.96	109	0	3
1	40	2	0	1	1	2	1	0	0	0	1	0	0	0	0	29.41	143	0	2
1	57	1	0	1	0	1	4	0	0	0	0	0	0	0	0	24.98	149	0	2
1	64	2	0	1	1	2	2	0	0	0	0	0	0	0	1	23.74	131	1	2
1	53	1	0	1	0	3	1	0	0	0	0	0	0	0	1	19.6	148	0	2
1	40	2	0	0	0	2	3	0	0	0	0	0	0	0	0	23.92	134	0	1
1	35	2	0	0	1	2	3	0	0	0	0	0	0	0	0	22.86	121	0	1
1	60	2	0	0	0	3	4	0	0	0	0	0	0	0	0	21.82	142	0	1
1	59	1	0	0	0	3	3	0	0	0	0	0	0	0	0	20.76	135	0	1
1	60	2	1	1	0	2	2	0	0	0	0	0	0	0	0	23.53	150	1	1
1	41	2	0	0	0	2	4	0	0	0	0	0	0	0	0	23.03	112	0	1
1	62	1	0	0	0	3	3	0	0	0	0	0	0	0	0	23.84	166	0	1
1	59	1	0	0	0	3	2	1	1	0	0	0	0	0	0	30.08	177	0	3
1	58	2	0	0	0	2	1	0	0	0	0	0	0	0	0	23.78	170	0	1
1	36	2	0	0	0	1	4	0	0	0	0	1	0	0	1	18.59	116	0	1
1	43	2	0	1	0	2	1	0	0	0	0	0	0	0	1	31.14	126	0	2
1	54	2	0	0	0	3	1	0	0	0	0	0	0	0	0	24.98	124	0	1
1	56	1	0	0	0	3	2	0	0	0	0	0	0	0	0	25.21	122	0	1
1	40	1	1	1	1	1	3	0	0	0	0	0	0	0	0	23.94	130	0	2
1	45	2	0	0	0	1	2	0	0	0	0	0	0	0	0	23.88	118	0	1
1	37	2	0	0	0	2	3	0	0	0	0	0	0	0	0	29.38	137	0	1
1	49	2	0	0	0	1	2	0	0	0	0	0	0	0	0	25.38	167	0	1
1	36	2	0	0	0	3	3	0	0	0	0	0	0	0	0	18.4	114	0	1
1	39	1	0	0	0	2	3	0	0	0	0	0	0	0	0	22.72	114	0	1
1	38	1	0	0	0	1	4	0	0	0	0	0	0	0	0	24.8	130	0	1
1	49	1	0	0	0	2	3	1	0	0	1	1	0	0	0	24.64	135	0	3
1	45	2	0	1	1	3	2	0	0	0	0	0	0	1	1	27.68	148	0	2
1	27	2	0	0	0	1	3	0	0	0	0	0	0	0	0	20.75	127	0	1
1	54	2	0	0	0	1	1	0	1	1	1	1	1	0	0	24.01	176	0	3
1	44	2	0	1	0	2	2	0	0	0	0	0	0	1	0	27.34	128	0	2
1	46	2	0	0	0	2	3	0	0	0	0	0	0	0	0	28.55	149	0	1
1	58	1	0	0	0	3	4	0	0	0	0	0	0	0	0	27.68	146	1	1
1	50	2	0	0	0	2	2	0	0	0	0	0	0	0	0	25.08	135	0	1
1	42	2	0	0	0	2	3	0	0	0	0	0	0	0	0	20.98	137	0	1
1	69	1	0	0	0	2	2	0	1	1	1	1	0	0	1	24.09	175	0	3
1	53	2	0	1	0	2	1	1	0	0	0	0	0	0	0	21.55	110	0	2
1	42	2	0	0	0	3	4	0	0	0	0	0	0	0	0	24.62	131	0	1
1	62	1	0	1	1	2	2	1	1	0	0	0	0	0	0	26.73	156	0	3
1	37	2	0	0	1	3	3	0	0	0	0	0	0	0	0	22.23	135	0	1
1	45	2	1	0	0	2	3	0	0	1	0	0	0	0	0	28.73	128	0	1
1	36	2	0	0	1	3	4	0	0	0	0	0	0	0	0	22.46	133	0	1
1	42	2	0	0	0	2	2	0	0	0	0	0	0	0	0	19.72	138	0	1
1	41	2	0	1	1	1	1	0	0	0	1	0	0	0	0	25.77	145	0	2
1	61	1	0	1	0	3	1	0	0	0	0	0	0	0	0	23.12	128	0	1
1	45	2	0	0	0	2	3	0	0	0	0	0	0	0	0	23.67	122	0	1
1	35	2	0	0	0	3	3	0	0	0	0	0	0	0	0	22.63	121	0	1
1	40	2	0	0	0	3	3	0	0	0	0	0	0	0	0	22.23	133	0	1
1	48	1	0	0	0	2	2	0	0	0	0	0	0	0	0	24.28	140	0	1
1	67	1	1	0	0	3	3	0	0	0	0	0	0	0	0	25.25	135	0	1
1	51	2	1	0	0	2	3	0	0	0	0	0	0	0	0	28.41	143	0	1
1	47	2	0	0	0	2	3	0	0	0	0	0	0	0	0	24.69	134	0	1
1	42	2	0	0	1	1	4	0	0	0	0	0	0	0	0	28.73	119	0	1
1	35	2	0	0	0	1	2	0	0	0	0	0	0	0	0	19.03	110	0	1
1	60	1	0	1	0	1	3	0	0	0	0	0	0	0	0	18.93	121	0	2
1	47	2	0	0	0	3	3	0	0	0	0	0	0	0	0	25.01	126	0	1
1	46	1	0	1	0	1	3	0	0	0	0	0	0	0	0	23.24	124	0	2
1	44	2	1	0	0	1	3	0	0	0	0	0	0	0	0	21.3	117	0	1
1	42	1	1	1	0	1	3	0	0	1	0	0	0	0	0	21.97	116	0	1
1	39	2	0	1	0	2	2	0	0	0	0	0	0	0	0	21.01	121	0	1
1	60	1	0	1	0	3	4	0	0	0	0	0	0	0	0	25.39	131	0	2
1	41	2	0	1	0	1	2	0	0	0	0	0	0	0	0	29.41	135	0	2
1	38	2	0	0	0	2	2	0	0	0	0	0	0	0	1	20.38	119	0	1
1	45	2	1	1	0	1	2	0	0	0	0	0	0	0	0	20.98	134	0	2
1	35	2	0	1	1	2	3	0	0	0	0	0	0	0	0	28.39	123	0	2
1	47	2	0	0	0	2	2	0	0	0	0	0	0	0	0	23.14	127	0	1
1	43	2	0	0	0	1	2	0	0	0	1	0	0	0	0	25.39	129	0	1
1	64	1	0	0	0	1	2	0	0	0	0	0	0	0	1	24.22	130	0	1
1	55	1	0	0	1	3	4	0	0	0	0	0	0	0	0	23.32	124	1	1
1	41	1	0	1	0	2	2	0	0	0	0	0	0	0	1	25.61	107	0	2
1	44	2	1	0	0	2	3	0	1	1	1	1	1	1	1	22.29	157	0	3
1	44	2	0	1	1	2	2	0	0	0	0	0	0	0	0	25.51	122	0	2
1	35	2	0	1	1	1	4	0	0	1	0	0	0	0	1	27.4	125	0	2
1	35	2	1	0	0	3	3	0	0	0	0	0	0	0	0	27.89	142	0	1
1	47	2	0	0	0	2	3	0	0	0	0	0	0	0	0	23.63	116	0	1
1	50	1	0	1	1	3	3	0	0	0	0	0	0	0	0	23.83	113	0	2
1	41	2	1	0	1	3	4	0	0	0	0	0	0	0	0	20.76	132	0	1
1	45	2	0	0	0	2	3	0	0	0	0	0	0	0	0	23.31	137	0	1
1	44	2	0	0	1	1	2	0	0	0	0	0	0	0	0	26	122	0	1
1	44	2	0	0	0	2	3	0	0	0	0	0	0	0	1	20.45	124	0	1
1	40	1	0	1	0	2	2	0	0	0	0	0	0	0	1	21.36	124	0	2
1	43	1	0	1	1	2	3	0	0	0	0	0	0	0	1	25.71	146	0	2
1	51	2	0	0	1	1	3	0	0	0	0	0	0	0	0	26.15	168	0	1
1	60	1	0	1	0	2	2	0	0	0	0	0	0	0	0	24.8	135	0	1
1	44	2	0	1	0	2	2	0	0	0	0	0	0	0	1	22.38	116	0	2
1	41	2	0	1	1	2	3	0	0	0	0	0	0	0	0	24.69	124	0	2
1	49	2	0	0	0	3	2	0	0	0	0	0	0	0	0	23.88	138	0	1
1	63	1	0	0	0	2	3	0	0	0	0	0	0	0	0	24.02	159	0	1
1	37	1	1	1	0	1	2	0	0	0	0	0	0	0	0	23.67	128	1	2
1	39	1	0	1	1	1	1	0	0	0	0	0	0	0	0	25.95	121	0	2
1	42	1	0	0	0	2	3	0	0	0	0	0	0	0	0	27.89	121	0	1
1	51	1	0	0	1	3	2	1	1	0	0	1	0	0	0	23.36	114	0	3
1	51	2	0	1	1	2	2	0	0	0	0	0	0	0	0	33.41	136	0	2
1	44	1	0	0	1	3	3	0	0	0	0	0	0	0	0	21.97	117	0	1
1	50	1	0	0	0	1	1	0	0	0	0	0	0	0	1	26.72	122	0	1
1	51	2	1	1	1	3	3	0	0	0	0	0	0	0	0	28.4	130	0	2
1	51	1	0	0	0	1	1	0	1	0	0	0	0	0	0	22.58	130	0	1
1	36	2	0	0	0	1	3	0	0	0	0	0	0	0	1	21.26	121	0	1
1	42	2	0	0	1	2	2	0	0	0	0	0	0	0	0	25.06	109	0	1
1	53	2	0	0	0	3	1	0	0	0	1	0	0	0	0	20.17	120	0	1
1	48	2	0	1	0	1	2	0	0	0	0	0	0	0	0	21.26	135	0	2
1	51	2	0	0	1	2	3	0	0	0	0	0	0	0	0	27.76	120	0	1
1	49	2	0	1	1	3	1	0	0	0	0	0	0	0	0	24.51	122	0	2
1	53	2	0	0	1	2	3	0	0	0	0	0	0	0	0	27.36	123	0	1
1	50	2	0	1	1	2	3	0	0	0	0	0	0	0	0	24.49	124	0	2
1	35	2	0	0	0	1	2	0	0	0	0	0	0	0	0	23.94	125	0	1
1	45	2	0	0	0	2	4	0	0	0	0	0	0	0	0	25.28	123	0	1
1	36	2	0	0	0	2	3	0	0	0	0	0	0	0	1	29.07	115	0	1
1	44	2	0	0	0	2	4	0	0	0	0	0	0	0	0	23.62	115	0	1
1	38	1	0	0	0	1	3	0	0	0	0	0	0	0	0	20.76	107	0	1
1	42	2	0	0	1	3	3	0	0	0	0	0	0	0	0	20.72	107	0	1
1	35	2	0	1	0	1	3	0	0	0	0	0	0	0	0	22.77	125	0	1
1	36	2	0	1	0	2	3	0	0	0	0	0	0	0	1	26.73	132	0	1
1	53	1	0	0	0	2	3	0	0	0	0	0	0	0	0	24.09	118	0	1
1	58	1	1	1	0	1	2	0	0	0	0	0	0	1	0	26.64	163	0	2
1	49	2	0	0	0	2	3	0	0	0	0	0	0	0	0	24.22	137	0	1
1	50	1	0	1	0	2	2	0	0	0	0	0	0	0	0	24.22	120	0	1
1	44	2	0	0	0	2	1	0	0	0	0	0	0	0	0	25.76	123	0	1
1	51	2	0	0	0	1	1	0	1	0	0	0	0	0	0	26.3	134	0	1
1	39	1	0	1	1	1	2	0	0	0	0	0	0	0	0	21.6	123	0	2
1	42	2	1	1	0	3	2	1	0	0	0	0	0	0	0	22.66	112	0	2
1	46	1	1	0	0	2	4	0	0	0	0	0	0	0	0	26.57	105	0	1
1	46	1	1	1	0	3	3	0	0	0	0	0	0	0	0	25.78	123	0	1
1	41	2	0	0	0	3	3	0	0	0	0	0	0	0	0	22.04	114	0	1
1	46	2	1	1	1	1	2	0	0	0	0	0	0	0	0	25.61	133	0	2
1	66	1	0	0	0	3	3	0	0	0	0	0	0	0	0	23.03	176	0	1
1	59	1	0	1	1	1	1	1	1	1	0	0	0	0	0	23.31	137	0	3
1	54	1	0	1	0	1	3	1	1	1	0	0	0	0	0	22.41	119	0	3
1	53	2	0	1	0	2	2	0	0	0	0	0	0	0	0	23.32	126	0	2
1	64	1	0	0	0	3	3	0	0	0	0	0	0	0	1	21.55	119	0	1
1	60	2	0	0	0	3	3	0	1	0	0	0	0	0	0	21.44	126	0	1
1	36	1	0	1	0	2	3	0	0	0	0	0	0	0	0	20.04	111	0	1
1	50	2	0	0	0	3	1	0	0	0	0	0	0	0	0	26.93	127	0	1
1	47	2	0	1	0	2	2	0	0	0	0	0	0	0	0	22.29	107	0	1
1	39	1	1	0	0	3	3	0	0	0	0	0	0	0	0	24.22	123	0	1
1	51	2	0	0	0	2	4	0	0	0	0	0	0	0	0	24.45	130	0	1
1	39	2	0	0	0	1	3	0	0	0	0	1	0	0	0	23.03	124	0	1
1	39	2	1	0	1	2	2	0	0	0	0	0	0	0	1	25.95	117	0	1
1	50	1	0	1	0	2	1	0	0	0	0	0	0	0	0	26.57	115	0	2
1	65	2	0	0	0	3	2	0	0	0	0	0	0	0	0	23.23	125	0	1
1	45	1	0	0	0	2	1	0	1	1	1	1	0	1	1	22.84	119	0	3
1	52	2	0	1	0	2	2	0	0	0	0	0	0	0	1	20.05	134	0	2
1	62	1	0	1	1	2	3	0	0	0	0	0	0	0	0	24.34	153	0	2
1	49	2	0	0	1	2	2	0	0	0	0	0	0	0	0	26.58	187	0	1
1	48	2	0	0	1	3	2	0	0	0	0	0	0	0	0	21.31	124	0	1
1	35	2	0	0	0	1	3	0	0	0	0	0	0	0	0	25.95	134	0	1
1	40	2	0	1	0	1	1	0	0	0	0	0	0	0	0	26.47	133	0	2
1	43	2	0	0	0	2	2	0	1	0	0	0	0	0	1	23.31	161	0	1
1	63	2	0	0	0	2	1	0	0	0	0	0	0	0	0	24.52	146	0	1
1	55	1	0	0	0	3	4	0	0	0	0	0	0	0	0	22.95	122	0	1
1	45	2	0	1	0	2	1	0	0	0	0	0	0	0	0	26.12	141	0	2
1	48	2	0	0	0	1	3	0	0	1	0	0	0	0	0	24.46	138	0	1
1	55	1	0	1	0	3	2	0	0	0	0	0	0	0	1	23.03	124	0	2
1	40	2	0	1	1	2	2	0	0	0	0	0	0	0	0	24	115	1	2
1	47	2	0	0	0	2	2	0	0	0	0	0	0	0	0	25.4	120	0	1
1	59	1	0	1	1	2	3	0	0	0	0	0	0	0	0	24.22	184	0	2
1	41	2	0	0	0	1	3	0	0	0	0	0	0	0	0	25.03	122	0	1
1	57	1	1	0	0	1	3	0	0	0	0	0	0	0	0	20.7	144	0	1
1	55	2	0	0	0	3	3	0	1	0	0	0	0	0	0	24.8	137	0	1
1	57	2	0	1	0	3	2	0	0	0	0	0	0	0	1	25.4	132	0	2
1	39	2	0	1	0	2	4	0	0	0	0	0	0	0	0	26.83	132	0	1
1	36	1	1	1	0	2	2	0	0	0	0	0	0	0	0	29.05	134	1	1
1	35	1	0	0	1	2	3	0	0	0	1	0	0	0	0	21.11	134	0	1
1	68	2	0	0	0	1	1	0	1	0	0	0	0	0	0	23.42	147	0	1
1	33	2	0	0	0	1	2	1	0	0	0	0	0	0	0	24.49	130	0	1
1	53	1	0	1	0	2	4	0	1	0	0	1	0	0	1	21.26	155	0	3
1	70	1	0	0	0	2	4	0	1	1	0	0	0	0	0	21.12	186	0	1
1	60	1	0	0	1	3	3	0	0	0	0	0	0	0	0	21.03	115	0	1
1	36	2	1	0	0	2	2	0	0	0	0	0	0	1	1	32.87	147	0	1
1	36	1	0	0	0	2	2	0	0	0	0	0	0	0	0	21.46	122	0	1
1	53	2	0	0	0	2	3	0	0	0	0	0	0	0	0	23.39	135	0	1
1	41	1	0	0	0	1	2	0	0	0	0	0	0	0	0	25.8	126	0	1
1	48	1	0	1	0	3	1	1	0	0	0	0	0	0	0	24.39	122	0	2
1	38	2	0	0	0	2	4	0	0	0	0	0	0	0	0	22.07	131	0	1
1	51	2	0	0	0	2	2	0	0	0	0	0	0	0	1	22.57	127	0	1
1	50	2	0	1	1	1	2	0	0	0	0	0	0	0	0	18.94	140	0	2
1	63	1	0	0	0	2	2	0	0	0	0	0	0	0	0	24.52	142	0	1
1	68	1	0	0	0	1	1	1	1	1	1	1	0	0	0	22.04	157	0	3
1	44	2	0	1	0	2	3	0	0	0	0	0	0	0	0	26.96	114	0	1
1	49	2	0	1	1	1	1	0	0	0	0	0	0	0	0	18.6	121	0	2
1	42	1	1	1	0	2	3	0	0	0	0	0	0	0	0	28.65	134	0	1
1	52	2	1	0	0	2	3	0	0	0	0	0	0	0	0	24.49	131	0	1
1	45	1	0	0	0	1	4	0	0	0	0	0	0	0	0	26.83	139	0	1
1	56	1	0	1	0	1	1	0	0	0	0	0	0	0	0	25.28	162	0	2
1	54	1	1	0	0	2	1	0	0	0	1	0	0	0	0	25.89	124	0	1
1	38	2	0	1	0	2	2	0	0	0	0	0	0	0	1	24.34	124	0	2
1	42	2	1	0	0	2	3	0	0	0	0	0	0	0	0	26.42	124	0	1
1	48	1	0	1	1	2	3	0	0	0	0	0	0	0	0	21.26	112	0	2
1	59	1	0	0	0	3	3	0	0	0	0	0	0	0	1	24.8	147	0	1
1	43	1	0	1	0	1	2	0	0	0	0	0	0	0	0	27.02	135	0	2
1	45	1	0	0	1	3	1	0	1	0	0	0	0	0	1	25.16	127	0	3
1	50	1	0	1	0	3	1	0	0	0	0	1	0	0	0	25.4	129	0	2
1	45	1	1	1	1	1	3	0	0	0	0	0	0	0	0	25.46	125	0	2
1	66	1	0	0	0	3	4	0	0	0	0	0	0	0	0	20.9	168	0	1
1	49	1	0	1	0	2	3	0	0	0	0	0	0	0	0	24.57	120	0	2
1	36	2	0	0	0	2	3	0	0	0	0	1	0	1	0	23.44	117	0	3
1	36	2	1	0	0	1	3	0	0	0	0	0	0	0	0	28.62	132	0	1
1	56	1	0	1	0	1	3	0	0	0	0	0	0	0	0	22.03	113	0	1
1	38	2	0	0	0	3	2	0	0	0	0	0	0	0	1	26.7	134	0	1
1	64	1	1	0	0	3	3	0	0	0	0	0	0	0	0	28.31	121	1	1
1	47	2	0	1	0	1	4	0	0	0	0	0	0	0	0	22.96	107	0	2
1	49	2	0	0	0	2	3	0	0	0	0	0	0	0	1	22.87	118	0	1
1	40	2	0	0	1	2	4	0	0	0	0	0	0	0	0	25.52	116	0	1
1	54	1	0	1	1	3	3	0	0	0	0	0	0	0	0	21.26	121	0	2
1	48	2	0	1	0	2	3	0	0	0	0	0	0	0	1	20.28	150	0	1
1	61	1	1	0	0	3	4	0	0	0	0	0	0	0	1	26.45	134	0	1
1	41	1	1	1	0	3	3	0	0	0	0	0	0	0	0	27.43	113	0	1
1	44	2	1	0	0	2	2	0	0	0	0	0	0	0	0	19.26	137	0	1
1	40	2	0	1	0	1	2	0	0	0	0	0	0	0	1	29.04	141	0	2
1	48	2	0	1	1	2	1	0	0	0	1	0	0	0	0	28.4	139	0	2
1	39	2	0	0	0	2	4	0	0	0	0	0	0	0	0	21.26	120	0	1
1	60	1	0	0	0	1	1	0	0	0	0	0	0	0	0	26.91	138	0	1
1	62	1	0	0	1	1	2	0	0	0	0	0	0	0	0	23.74	146	0	1
1	43	2	0	0	0	2	3	0	0	0	0	0	0	0	0	22.41	111	0	1
1	37	2	0	0	0	3	3	0	0	0	0	0	0	0	0	25.39	117	0	1
1	35	2	0	0	0	1	3	0	0	0	0	0	0	0	0	18.13	101	0	1
1	58	2	0	0	0	3	1	0	0	0	0	1	0	0	1	29.76	136	0	3
1	61	1	0	1	0	3	4	0	0	0	0	0	0	0	0	17.72	139	0	1
1	50	1	0	0	0	1	3	0	0	0	0	0	0	0	0	27.22	133	0	1
1	47	2	0	0	1	1	2	0	0	0	0	0	0	0	0	23.91	131	0	1
1	55	1	0	1	1	1	2	0	0	0	0	0	0	0	0	25.71	138	1	2
1	58	1	0	0	0	1	4	0	0	0	0	0	0	0	0	28.73	151	0	1
1	36	2	0	0	0	1	3	0	0	0	0	0	0	0	0	23.88	125	0	1
1	49	2	0	1	0	2	2	0	0	0	0	0	0	0	0	23.22	137	0	1
1	64	1	0	0	0	2	1	0	0	0	0	0	0	0	0	23.74	158	0	1
1	36	2	1	0	1	2	3	0	0	0	0	0	0	0	0	24.93	123	0	1
1	47	2	0	0	0	3	2	0	0	0	0	0	0	0	0	26.43	114	0	1
1	51	2	0	0	1	3	3	0	0	0	0	0	0	0	0	25.75	121	0	1
1	41	1	0	0	0	1	2	0	0	0	0	0	0	0	0	23.21	133	0	1
1	55	1	0	1	0	2	2	0	0	0	0	0	0	0	0	20.82	134	0	2
1	35	1	0	0	0	1	2	0	0	0	0	0	0	0	0	22.76	121	0	1
1	38	1	0	1	1	1	2	0	0	0	0	0	0	0	0	25.91	141	0	2
1	54	2	0	1	1	3	3	0	0	0	0	0	0	0	0	25.39	147	0	2
1	52	2	0	1	0	1	3	1	0	1	0	1	0	0	0	25.41	108	0	3
1	60	1	0	0	0	3	2	0	0	0	0	0	0	0	0	25	132	0	1
1	44	2	1	1	0	1	2	0	0	0	0	0	0	0	0	23.15	126	0	2
1	48	1	1	1	0	1	3	0	0	0	0	0	0	0	0	23.88	111	0	1
1	49	2	0	0	0	2	3	0	0	0	0	0	0	0	0	25.1	140	0	1
1	49	2	1	0	0	3	2	0	0	0	0	1	0	0	0	22.77	120	0	1
1	47	2	0	0	0	3	2	0	1	0	0	1	1	1	0	21.47	131	0	3
1	60	1	0	1	0	1	4	0	0	0	0	0	0	0	0	27.74	132	0	2
1	65	1	0	1	0	3	4	1	0	0	0	1	0	0	0	22.49	173	0	3
1	49	2	1	1	0	1	3	0	0	0	0	0	0	0	0	28.69	129	0	2
1	46	1	0	0	1	2	2	0	0	1	0	0	0	0	0	26.57	133	0	1
1	47	1	0	0	0	3	2	0	0	0	0	0	0	0	0	23.39	135	0	1
1	38	2	0	0	0	2	3	0	0	0	0	0	0	0	0	27.55	130	0	1
1	50	1	0	0	0	3	1	1	1	0	0	1	0	0	0	23.66	133	0	3
1	58	2	0	0	0	3	3	0	0	0	0	0	0	0	0	21.86	123	0	1
1	51	2	0	0	0	2	2	0	0	0	0	0	0	0	0	23.14	138	0	1
1	38	2	0	0	0	2	2	0	1	0	0	0	0	0	0	22.49	117	0	1
1	58	1	0	0	1	2	1	0	0	0	0	0	0	0	1	24.51	114	0	1
1	46	2	0	1	0	1	2	0	0	0	0	0	0	0	0	24.22	121	0	2
1	38	2	1	0	0	3	3	0	0	0	0	0	0	0	0	23.49	128	0	1
1	51	2	0	1	0	2	2	0	0	0	0	0	0	0	0	23.05	125	0	1
1	40	1	0	1	0	2	1	1	0	0	0	0	0	0	0	27	127	0	2
1	44	2	0	0	0	1	1	0	0	0	0	0	0	0	0	26.63	146	0	1
1	44	2	0	1	1	1	4	0	0	0	0	0	0	0	0	26.13	140	0	2
1	48	2	0	0	0	2	4	0	0	0	1	1	0	0	1	33.06	155	0	3
1	48	2	1	0	1	1	2	0	0	0	0	0	0	0	1	23.51	133	0	1
1	36	1	1	0	0	1	3	0	0	0	0	0	0	0	0	17.24	127	0	1
1	46	1	0	0	0	2	3	0	0	0	0	0	0	0	0	21.51	111	0	1
1	64	1	0	1	0	2	3	0	0	0	0	0	0	0	0	22.66	133	0	2
1	47	2	0	0	0	2	1	1	1	1	1	1	0	1	1	22.89	116	0	3
1	52	2	1	0	1	2	2	0	0	0	0	0	0	0	0	24.79	160	1	1
1	68	1	0	0	0	2	1	0	0	0	0	0	0	0	0	25.4	148	0	1
1	39	2	1	0	0	1	3	0	0	0	1	1	1	1	1	22.46	113	0	3
1	48	2	0	1	0	1	3	1	0	0	0	0	0	0	0	23.88	114	0	2
1	40	2	0	1	0	3	3	1	0	0	0	0	0	0	0	23.03	114	0	2
1	58	1	0	1	1	3	2	0	0	0	0	0	0	0	0	22.21	181	0	2
1	48	1	1	0	0	1	1	1	0	0	0	0	0	0	1	24.16	113	0	3
1	38	2	1	1	0	1	2	0	0	0	0	0	0	0	0	23.7	121	0	2
1	40	2	1	0	0	2	4	0	0	0	0	0	0	0	0	20.82	138	0	1
1	38	1	0	1	0	2	2	0	0	0	0	0	0	0	0	20.9	128	0	1
1	41	2	0	0	0	2	4	0	0	0	0	0	0	0	0	23.7	129	0	1
1	38	1	1	1	0	1	2	0	0	0	0	0	0	0	0	31.07	130	0	2
1	47	2	0	0	1	1	2	0	0	0	0	0	0	0	0	29.41	134	0	1
1	42	2	0	1	1	2	3	0	0	0	0	0	0	0	1	18.04	115	0	2
1	43	2	0	1	1	1	3	0	0	0	0	0	0	0	0	24.77	127	0	2
1	51	2	0	0	1	3	3	0	0	0	0	0	0	0	0	20.7	127	0	1
1	37	2	0	1	0	2	3	0	0	0	0	0	0	0	0	21.55	118	0	1
1	45	2	1	0	0	2	3	0	0	0	0	0	0	0	0	27.31	127	0	1
1	47	2	0	1	0	2	3	0	0	0	0	0	0	0	0	25.08	122	0	1
1	43	1	0	0	0	3	2	0	0	1	0	1	0	0	0	23.42	135	1	3
1	50	2	1	1	1	1	1	0	0	0	0	0	0	0	0	26.99	130	0	2
1	55	1	0	1	0	3	3	0	0	0	0	0	0	0	1	22.15	162	0	1
1	58	1	0	1	0	2	2	0	0	0	0	0	0	0	0	20.07	112	0	1
1	36	2	0	1	1	2	2	0	0	0	0	0	0	0	0	26	128	0	2
1	74	1	0	0	0	2	2	1	1	1	1	0	0	0	1	24.06	126	0	3
1	59	1	0	0	0	3	2	0	0	0	0	0	0	0	0	21.45	142	1	1
1	67	1	0	1	1	3	3	0	0	0	0	0	0	0	0	23.92	135	1	2
1	40	2	0	1	1	1	2	0	0	1	1	1	0	0	1	23.78	129	0	3
1	45	2	0	0	0	2	2	0	0	0	0	1	0	0	0	27.77	135	0	1
1	51	1	0	1	1	1	2	0	0	0	0	0	0	0	0	19.84	137	0	2
1	50	1	0	0	0	2	3	0	0	0	0	0	0	0	1	34.6	152	0	1
1	45	2	0	0	0	3	3	0	0	0	0	0	0	0	0	26.04	135	0	1
1	35	2	1	0	0	1	2	0	0	0	0	0	0	0	0	23.32	109	0	1
1	35	2	1	1	0	2	4	0	0	0	0	0	0	0	0	25.69	109	0	2
1	55	1	0	1	0	1	2	0	0	0	0	0	0	0	0	28.69	114	0	2
1	56	1	0	1	0	3	2	0	0	1	0	0	0	0	0	24.22	134	1	1
1	43	2	0	1	0	2	3	0	0	0	0	0	0	0	0	23.38	121	0	1
1	52	2	0	0	1	1	1	0	1	1	1	1	0	0	0	29.05	131	0	3
1	60	2	0	0	0	1	2	0	0	0	0	0	0	0	0	20.96	147	0	1
1	42	2	0	1	1	2	3	0	0	0	0	0	0	0	0	26.35	115	0	2
1	41	2	0	0	1	1	4	0	0	0	0	0	0	0	1	29.41	164	0	1
1	45	1	0	0	0	2	2	0	0	0	0	0	0	0	1	27.74	130	0	1
1	52	2	0	1	0	2	2	0	1	0	1	0	0	0	0	28.73	133	0	3
1	37	2	0	1	0	3	2	0	0	0	1	1	0	0	0	24.93	124	0	3
1	48	2	0	1	0	1	4	0	0	0	0	0	0	0	0	22.58	110	0	1
1	37	2	0	1	0	1	2	0	0	0	0	0	0	0	0	21.97	138	0	2
1	46	1	1	0	0	2	3	0	0	0	0	0	0	0	1	23.53	131	0	1
1	47	1	0	0	0	3	3	0	0	0	0	0	0	0	1	19.57	117	0	1
1	35	2	0	0	0	1	2	0	0	0	0	0	0	0	0	24.07	126	0	1
1	58	1	1	1	0	2	3	0	0	0	0	0	0	0	1	26.73	129	0	1
1	52	2	0	0	0	1	1	0	0	0	0	0	0	0	0	27.05	132	1	1
1	37	2	0	1	1	1	3	0	0	0	0	0	0	0	0	26.45	126	0	2
1	40	2	1	0	0	2	3	0	0	0	0	0	0	0	0	22.31	106	0	1
1	39	1	0	1	1	3	2	0	0	0	0	0	0	0	0	25.2	141	0	2
1	35	1	0	1	1	2	2	0	0	0	0	0	0	0	0	23.39	122	0	2
1	40	2	0	0	0	3	3	0	0	0	0	0	0	0	0	22.04	120	0	1
1	48	2	0	0	0	3	2	0	0	0	0	0	0	0	0	22.86	124	0	1
1	41	2	0	1	0	1	2	0	0	0	0	0	0	0	0	25.02	136	0	2
1	42	2	0	0	0	2	2	0	0	0	1	1	0	1	0	27.68	169	1	3
1	45	2	0	0	0	1	3	0	0	0	0	0	0	0	0	23.56	152	0	1
1	44	2	1	1	1	1	2	0	0	1	0	0	0	0	1	25.02	132	0	2
1	45	2	0	1	0	1	1	0	0	0	0	0	0	0	0	26.06	132	1	2
1	55	1	0	1	0	1	2	0	0	0	0	0	0	0	0	20.62	130	0	2
1	71	2	0	1	0	2	3	0	0	0	0	0	0	0	0	22.58	129	0	1
1	51	2	1	0	0	1	3	0	0	0	0	0	0	0	0	23.14	122	0	1
1	41	2	0	0	1	3	3	0	0	0	0	0	0	0	0	25.43	122	0	1
1	48	1	0	1	0	1	2	0	0	0	0	0	0	0	0	25.65	125	0	2
1	56	1	0	1	0	2	4	0	0	0	0	0	0	0	0	20.28	124	0	2
1	38	2	0	1	0	1	2	0	0	0	0	0	0	0	1	31.6	137	0	2
1	63	1	0	1	0	1	3	0	0	0	0	0	0	0	0	19.05	118	0	1
1	52	1	1	1	0	3	3	0	0	0	0	0	0	0	0	21.84	127	0	1
1	50	2	0	0	0	2	2	0	0	0	0	0	0	0	0	20.81	125	0	1
1	52	1	1	0	0	2	4	0	0	0	0	0	0	0	0	30.07	155	0	1
1	46	2	0	1	0	3	4	0	0	0	0	0	0	0	0	25.21	112	0	2
1	54	1	1	1	0	1	3	1	0	0	0	0	0	0	0	24.69	146	0	2
1	74	1	0	1	0	3	2	0	0	0	0	0	0	0	0	23.73	208	1	1
1	47	2	0	0	0	1	2	0	0	0	0	0	0	0	0	21.72	119	0	1
1	47	2	0	0	0	2	2	0	0	0	0	0	0	0	0	26.99	127	0	1
1	44	2	0	1	0	1	3	0	0	0	0	0	0	0	0	26.63	128	0	1
1	39	2	0	1	0	2	3	0	0	0	0	0	0	0	0	18.69	116	0	2
1	40	2	0	0	0	3	3	0	0	0	0	0	0	0	0	22.31	116	0	1
1	42	1	0	1	1	3	3	0	0	0	0	0	0	0	0	23.39	125	0	2
1	48	1	1	1	0	3	2	0	0	0	0	0	0	0	0	23.39	112	0	2
1	77	1	0	0	0	1	3	0	0	0	0	0	0	0	0	25.28	140	0	1
1	50	2	0	1	1	2	2	0	0	0	0	0	0	0	0	31.02	128	0	2
1	70	1	0	0	0	3	2	0	1	1	0	0	0	0	0	23.84	133	0	3
1	42	1	0	1	0	2	3	0	0	0	0	0	0	0	1	24.24	113	0	2
1	49	1	1	1	0	2	2	0	0	0	0	1	0	0	0	20.81	119	0	2
1	38	2	0	0	0	2	3	0	0	0	0	0	0	0	0	24.77	106	0	1
1	46	2	0	1	0	1	2	0	0	0	0	0	0	0	0	26.64	135	1	2
1	47	2	1	0	1	2	1	1	0	0	0	0	0	0	0	25.95	140	0	2
1	56	1	0	1	0	2	4	0	0	0	0	0	0	0	0	19.73	114	0	1
1	37	1	0	1	0	1	2	0	0	0	0	0	1	0	0	20.2	110	0	2
1	43	2	0	1	0	2	2	0	0	0	0	0	0	0	0	21.11	118	0	1
1	40	2	0	0	0	1	1	0	0	1	1	0	1	1	1	21.64	112	0	3
1	55	1	0	0	1	2	1	0	0	0	0	0	0	0	0	25.95	146	0	1
1	62	1	0	0	0	2	4	0	0	0	0	0	0	0	0	25.4	157	0	1
1	35	1	0	0	0	2	3	0	1	0	0	0	0	0	0	23.66	114	0	1
1	39	2	1	1	0	1	4	0	0	0	0	0	0	0	1	28.01	134	0	2
1	37	1	0	0	0	2	3	0	0	0	0	0	0	0	0	23.38	129	0	1
1	40	2	1	1	0	3	2	0	0	0	0	0	0	0	0	28.71	135	0	1
1	42	2	0	0	0	2	3	0	0	0	0	0	0	0	0	23.24	137	0	1
1	38	2	0	0	0	1	2	0	0	0	0	0	0	0	0	19.27	137	0	1
1	44	2	1	0	0	2	3	0	0	0	0	0	0	0	0	19.29	134	0	1
1	40	1	0	0	0	2	1	0	1	1	0	0	0	0	0	21.26	152	0	3
1	63	1	0	1	1	2	1	0	0	0	0	0	0	0	0	23.44	198	1	2
1	44	2	1	0	1	3	2	0	1	1	1	1	0	1	0	21.79	120	0	3
1	49	1	0	0	0	3	2	0	0	0	0	0	0	0	0	23.84	140	0	1
1	61	2	0	0	0	1	3	0	0	0	0	0	0	0	1	29.98	148	1	1
1	39	1	0	0	0	2	3	0	0	0	0	0	0	0	0	23.12	116	0	1
1	74	1	0	0	1	2	1	0	0	1	0	0	0	0	0	18.49	125	0	1
1	57	2	0	0	0	2	4	0	0	0	0	0	0	0	0	27.06	141	0	1
1	37	2	1	0	0	2	3	0	0	0	0	0	0	0	0	23.34	111	0	1
1	46	2	0	1	1	1	2	0	0	0	0	0	0	0	0	25.25	141	0	2
1	51	2	0	1	1	2	1	1	0	0	0	1	0	1	1	26.45	132	0	3
1	40	2	0	0	1	2	2	0	0	0	1	0	0	1	1	20.98	125	0	3
1	61	1	0	0	0	3	2	0	0	0	0	0	0	0	0	24.42	139	0	1
1	46	2	0	1	0	1	2	0	0	0	0	0	0	0	0	21.72	122	0	2
1	55	1	0	0	0	3	3	0	0	0	0	0	0	0	0	22.28	103	0	1
1	55	2	0	1	1	1	2	1	0	0	0	0	0	0	0	25.03	123	0	2
1	62	2	0	1	0	2	4	0	0	0	0	0	0	0	0	25.76	148	0	1
1	48	1	0	1	1	2	4	0	0	0	0	0	0	0	0	23.42	148	0	2
1	49	2	0	0	0	1	4	0	0	0	0	0	0	0	0	24.5	117	0	1
1	35	1	1	1	1	2	2	0	0	0	0	0	0	0	0	25.26	123	0	2
1	41	2	1	0	0	2	3	0	0	0	0	0	0	0	0	24.13	128	0	1
1	51	2	1	0	0	2	2	0	0	0	1	0	0	0	0	23.66	129	0	1
1	48	1	0	1	1	1	2	0	0	0	0	0	0	0	1	22.49	110	0	2
1	45	2	0	0	0	3	4	0	0	0	0	0	0	0	0	24.91	114	0	1
1	39	2	1	1	1	2	1	0	0	1	1	0	0	1	1	27.64	133	0	3
1	53	2	0	0	0	2	2	0	0	0	0	0	0	0	0	29.32	134	0	1
1	37	1	0	0	0	1	2	0	0	0	0	0	0	0	0	23.14	131	0	1
1	51	1	0	0	0	2	2	0	0	0	0	0	0	0	0	19.1	120	0	1
1	64	1	0	1	0	3	2	0	0	0	0	0	0	0	0	24.51	108	0	1
1	57	1	1	1	0	3	3	0	0	0	0	0	0	0	0	22.6	156	0	1
1	39	2	0	0	1	2	3	0	0	0	0	0	0	0	0	24.43	133	0	1
1	47	2	1	1	1	1	2	0	0	0	0	0	0	0	0	28.4	159	1	2
1	36	2	0	0	1	2	4	0	0	0	0	0	0	0	0	22.04	103	0	1
1	39	2	0	1	0	2	3	0	0	0	0	0	0	0	0	24.9	122	0	1
1	44	2	0	0	0	1	4	0	0	0	0	0	0	0	0	28.57	136	0	1
1	59	2	0	1	0	2	3	0	0	0	0	0	0	0	0	23.53	126	0	2
1	56	1	1	0	0	2	2	0	1	0	0	1	0	0	0	24.68	120	0	3
1	46	2	0	0	0	2	4	0	0	0	0	0	0	0	0	20.57	127	0	1
1	40	2	0	0	0	2	3	0	0	0	0	0	0	0	0	24.61	115	0	1
1	51	1	0	0	0	3	3	0	0	0	0	0	0	0	0	24.22	124	0	1
1	38	1	0	0	0	2	3	0	0	0	0	0	0	0	0	21.61	118	0	1
1	40	2	0	1	1	2	3	0	0	0	0	0	0	0	0	27.55	163	0	2
1	61	1	1	0	0	2	1	0	0	0	0	0	0	0	0	27.09	124	0	1
1	60	1	0	0	0	3	3	0	0	0	0	0	0	0	0	27.18	109	0	1
1	51	1	0	0	0	3	2	0	0	0	0	0	0	0	0	20.76	135	0	1
1	62	1	1	1	1	3	3	0	0	0	0	0	0	0	0	25.35	152	1	2
1	52	2	0	0	0	3	2	0	0	0	0	0	0	0	0	24.51	156	0	1
1	57	2	1	0	0	2	3	0	0	0	0	0	0	0	0	21.71	174	0	1
1	58	1	0	1	0	2	1	0	0	1	1	1	0	0	1	27.99	160	0	3
1	52	1	0	1	0	2	3	0	0	0	0	0	0	0	0	23.15	136	0	2
1	48	1	0	1	1	1	2	0	0	0	0	0	0	0	0	24.22	119	0	2
1	36	2	0	0	0	2	3	0	0	0	0	0	0	0	0	20.93	120	0	1
1	40	2	0	1	0	2	2	0	0	0	0	0	0	0	0	19.59	127	0	1
1	55	1	0	1	0	1	2	0	0	0	0	0	0	0	0	25.51	130	1	2
1	37	1	0	0	0	1	1	0	0	1	0	1	0	1	0	25.73	136	0	3
1	56	2	1	0	0	2	4	0	0	0	0	1	0	0	1	25.87	149	1	1
1	50	1	0	1	0	1	3	0	0	0	0	0	0	0	0	22.6	107	0	1
1	52	2	0	1	1	2	1	0	0	0	1	0	0	0	0	23.05	135	0	2
1	42	1	0	0	0	2	2	0	0	0	0	0	0	0	0	26.89	132	0	1
1	36	2	1	0	0	3	2	0	0	0	0	0	0	0	0	24.98	122	0	1
1	40	2	1	1	1	2	2	0	0	0	0	0	0	0	0	24.16	144	0	2
1	45	2	1	1	0	1	2	0	0	0	0	0	0	0	0	21.94	125	0	2
1	41	2	0	1	1	1	4	0	0	0	0	0	0	0	0	21.67	150	0	2
1	39	2	0	1	0	2	3	0	0	0	0	0	0	0	0	19.49	111	0	1
1	39	2	1	0	0	2	4	0	0	1	0	0	0	0	0	26.81	120	0	1
1	59	1	0	1	1	1	4	0	0	0	0	0	0	1	0	26.35	150	0	2
1	50	1	0	0	0	3	3	0	0	0	0	0	0	0	0	20.66	128	0	1
1	55	1	1	1	0	1	1	0	0	0	0	0	0	0	1	26.95	145	0	2
1	51	2	0	0	0	3	3	0	0	0	0	0	0	0	0	22.96	118	0	1
1	47	1	0	1	0	2	1	0	0	0	1	0	0	0	0	23.53	127	1	2
1	44	2	0	0	0	2	3	1	0	0	0	0	0	0	0	23.92	124	0	1
1	58	1	0	1	0	2	1	1	1	0	1	1	0	0	0	21.36	150	0	3
1	54	2	0	0	0	3	3	0	0	0	0	0	0	0	0	22.68	126	0	1
1	49	2	0	0	0	1	2	0	0	0	0	0	0	0	1	24.05	122	0	1
1	55	2	1	1	1	2	2	0	0	0	0	0	0	0	0	28.1	129	0	2
1	61	1	1	1	1	3	2	0	0	0	0	0	0	0	0	24.06	147	0	2
1	74	2	0	1	0	1	1	0	0	0	0	0	0	0	0	24.8	151	0	2
1	56	1	0	1	1	3	2	0	0	0	0	0	0	0	0	21.22	148	0	2
1	63	1	0	0	0	2	1	0	0	0	0	0	0	0	0	24.2	153	0	1
1	53	2	0	0	0	2	1	0	0	0	0	0	0	0	0	23.15	130	0	1
1	69	2	0	1	0	3	1	0	0	0	0	0	0	0	0	21.72	147	0	1
1	50	2	0	1	0	2	2	0	0	0	0	0	0	0	0	23.88	136	0	2
1	50	2	0	1	0	2	3	0	0	0	0	0	0	0	0	19.94	110	0	2
1	44	2	0	0	1	2	2	0	0	0	0	0	0	0	0	26.3	123	0	1
1	49	2	1	0	0	2	2	1	0	0	0	1	0	0	0	24.22	141	0	3
1	40	2	0	0	0	2	1	0	0	0	0	0	0	0	0	23.92	135	0	1
1	44	1	0	0	0	1	1	0	0	0	0	0	0	0	0	23.74	124	0	1
1	37	2	1	0	0	1	2	0	0	0	1	0	0	0	0	22.46	119	1	1
1	45	2	0	0	1	1	1	0	0	0	0	0	0	0	0	24.17	145	0	1
1	70	2	0	0	0	2	2	0	0	0	0	1	0	0	0	28.09	145	0	1
1	49	2	1	1	1	3	2	0	0	0	0	0	0	0	0	26.67	141	0	2
1	43	2	0	0	1	1	2	0	0	0	0	0	0	0	0	26.73	128	0	1
1	71	1	0	0	0	2	2	0	0	0	0	0	0	0	0	25.54	132	0	1
1	51	2	0	1	1	1	1	1	0	0	0	0	0	0	0	24.22	141	0	2
1	52	1	0	0	0	2	3	0	0	0	0	0	0	0	1	26.04	127	0	1
1	39	2	0	0	0	2	1	0	0	0	0	0	0	0	0	20.28	113	0	1
1	65	1	0	1	1	3	3	0	0	0	0	0	0	0	0	24.74	136	0	2
1	75	2	0	0	0	1	2	0	0	0	0	0	0	0	0	26.37	153	0	1
1	59	1	0	1	1	2	4	0	0	0	0	0	0	0	0	32.54	124	0	2
1	45	2	1	0	0	1	2	0	0	0	0	0	0	0	0	24.61	134	0	1
1	45	1	1	1	0	1	3	0	0	0	0	0	0	0	0	24.49	144	0	1
1	74	1	0	1	0	3	2	0	0	0	0	0	0	0	1	20.28	150	0	2
1	44	2	0	1	1	1	2	0	0	0	0	0	0	0	0	22.86	127	0	2
1	61	2	0	0	0	3	4	0	0	0	0	0	0	0	1	22.31	128	0	1
1	58	1	0	1	1	1	3	0	0	0	0	0	0	0	1	23.31	133	0	2
1	47	2	0	1	0	3	2	0	0	0	0	0	0	0	1	16.71	117	0	2
1	40	2	1	1	0	3	3	0	0	0	0	0	0	0	0	25.53	139	1	1
1	53	1	0	1	1	3	2	0	0	0	0	0	0	0	0	26.16	147	0	2
1	59	1	0	1	0	2	1	0	0	0	0	0	0	0	0	22.76	101	1	2
1	58	1	0	0	0	2	3	0	0	0	0	0	0	0	0	22.59	136	0	1
1	35	1	0	0	0	1	4	0	0	0	0	0	0	0	0	18.73	103	0	1
1	45	1	1	0	0	3	2	0	1	0	1	0	0	0	0	27.99	128	0	3
1	45	2	0	1	0	1	2	0	0	0	0	0	0	0	0	20.76	122	0	2
1	45	1	0	0	0	2	3	0	0	0	0	0	0	0	0	19.96	111	0	1
1	44	1	0	0	0	3	4	0	0	0	0	0	0	0	0	24.16	141	0	1
1	49	1	0	1	0	2	2	0	0	0	0	0	0	0	1	27.13	143	0	2
1	47	2	0	1	0	1	3	0	0	0	0	1	0	0	0	28.34	168	0	2
1	40	2	0	0	0	2	3	0	0	0	0	0	0	0	0	21.63	122	0	1
1	64	1	0	1	0	1	3	0	0	0	0	0	0	0	0	21.88	154	0	1
1	57	2	1	0	0	3	2	0	0	0	0	0	0	0	0	22.49	135	1	1
1	43	2	0	0	0	2	3	0	0	0	0	0	0	0	1	24.02	121	0	1
1	36	2	0	0	0	1	2	0	0	1	0	1	0	0	0	18.91	120	0	3
1	62	2	0	1	0	3	1	0	0	0	0	0	0	0	1	25.34	112	0	2
1	47	2	0	0	0	1	1	0	0	0	1	0	0	0	0	24.68	144	1	1
1	44	1	0	1	0	2	2	0	0	0	0	0	0	0	0	23.66	113	0	2
1	48	2	0	1	1	1	3	0	0	0	0	1	0	0	0	22.57	124	0	2
1	37	2	0	0	1	2	2	0	0	0	0	0	0	0	0	26.12	124	0	1
1	65	1	0	0	0	1	4	0	0	0	0	1	0	0	0	26.73	141	0	1
1	61	2	0	1	0	1	4	0	0	0	0	0	0	0	0	30.1	147	0	2
1	51	1	0	0	0	1	2	0	0	0	0	0	0	0	0	20.76	130	0	1
1	38	2	0	1	1	2	1	0	0	0	0	0	0	0	0	25.25	105	0	2
1	41	2	0	1	0	3	3	0	0	0	0	0	0	0	0	24.62	112	0	1
1	50	2	0	0	0	2	3	0	0	0	0	0	0	0	0	23.89	107	0	1
1	61	1	0	1	0	2	3	0	0	0	0	0	0	0	0	26.51	153	0	1
1	50	2	0	0	1	1	2	0	1	0	0	0	0	0	1	24.77	136	0	3
1	51	1	0	0	0	2	3	0	0	0	0	0	0	0	0	20.2	138	0	1
1	37	2	0	0	1	2	4	0	0	1	0	0	0	0	1	24.79	130	0	1
1	35	2	1	1	1	1	2	0	0	0	0	0	0	0	0	30.45	138	0	2
1	65	1	1	0	0	3	3	0	0	0	0	0	0	0	0	24.79	151	0	1
1	58	1	0	1	1	2	3	0	0	0	0	0	0	0	0	29.07	128	0	2
1	45	1	0	0	0	1	3	0	0	0	0	0	0	0	0	23.74	140	0	1
1	40	2	0	0	1	3	3	0	0	0	0	0	0	0	0	26.09	130	0	1
1	56	1	0	0	1	1	1	0	0	0	0	0	0	0	1	21.47	109	0	1
1	66	1	0	0	0	3	4	0	0	0	0	0	0	0	0	25.4	165	1	1
1	53	2	0	0	0	2	3	0	0	0	0	0	0	0	0	24.51	118	0	1
1	50	2	0	1	1	2	1	0	1	1	0	0	0	0	0	23.54	206	0	3
1	51	1	0	1	0	2	2	0	0	0	0	0	0	0	0	30.12	132	0	1
1	68	2	1	1	1	2	1	0	1	1	0	0	0	0	0	20.34	133	0	3
1	57	1	0	1	0	2	3	0	0	0	0	0	0	0	0	24.46	175	0	2
1	58	1	0	0	0	1	3	0	0	0	0	0	0	0	0	23.83	127	0	1
1	50	1	0	0	0	2	3	0	0	0	0	0	0	0	0	26.12	140	1	1
1	49	1	0	0	0	3	2	0	0	0	0	0	0	0	0	21.8	120	0	1
1	56	1	1	1	1	1	3	0	0	0	0	0	0	0	0	27.78	134	0	2
1	50	1	0	0	0	3	4	0	0	0	0	0	0	0	0	25.01	129	0	1
1	47	2	0	0	0	3	3	0	0	0	0	0	0	0	0	18.59	95	0	1
1	36	2	0	0	1	2	4	0	0	0	0	0	0	0	0	24.22	110	0	1
1	59	1	1	0	0	3	3	0	0	0	0	0	0	0	0	23.12	114	0	1
1	36	1	0	1	0	1	3	0	0	0	0	0	0	0	0	24.57	124	0	1
1	66	1	0	1	1	3	1	1	0	1	1	1	0	0	0	26.63	128	0	3
1	65	1	0	0	0	3	2	0	0	0	0	0	0	0	0	23.01	130	0	1
1	41	1	0	0	1	3	2	0	0	0	0	0	0	1	1	24.62	137	0	1
1	36	2	1	1	1	2	2	0	0	0	0	0	0	0	0	25	113	0	2
1	40	2	0	0	0	2	1	0	0	0	0	0	0	0	0	24.22	135	0	1
1	43	2	0	0	1	2	3	0	0	0	0	0	0	0	0	25.73	153	0	1
1	41	1	1	0	0	2	1	0	0	0	0	1	0	0	0	23.66	155	1	1
1	49	1	0	1	0	2	2	0	0	0	0	0	0	0	0	24.69	124	0	1
1	71	2	0	0	1	3	4	0	0	0	0	0	0	0	1	26.03	137	0	1
1	37	2	0	1	1	2	4	1	0	1	0	1	0	0	0	23.88	123	0	3
1	69	1	0	0	0	3	2	0	0	0	0	0	0	0	0	23.88	129	0	1
1	42	2	0	0	0	2	3	0	0	0	0	0	0	0	0	23.26	125	0	1
1	41	2	0	1	0	1	3	0	0	0	0	0	0	0	0	23.51	103	0	2
1	60	1	0	0	0	2	2	0	0	0	0	0	0	0	0	24.09	137	0	1
1	69	2	0	0	0	3	4	0	0	0	0	0	0	0	0	23.12	152	0	1
1	36	2	0	1	0	1	3	0	0	0	0	0	0	0	0	29.3	145	0	1
1	40	2	1	1	0	3	2	0	0	0	0	0	0	0	0	19.49	118	0	1
1	53	2	0	1	0	1	2	0	0	0	0	0	0	0	0	26.67	158	0	2
1	43	1	0	1	0	2	2	0	0	0	0	0	0	0	0	22.79	123	0	1
1	52	2	0	0	1	2	2	0	0	0	0	0	0	0	0	29.93	127	0	1
1	39	1	0	1	0	1	2	0	0	1	0	0	0	0	0	26.99	137	0	2
1	61	2	1	1	0	2	1	0	0	0	0	0	0	0	0	21.05	145	0	2
1	44	2	1	1	1	1	2	0	0	0	0	0	0	0	0	28.7	146	0	2
1	46	2	0	0	0	2	4	0	0	0	0	0	0	0	0	19.95	111	0	1
1	41	1	0	1	1	2	3	0	0	0	0	0	0	0	0	22.49	123	0	2
1	35	1	0	1	0	1	2	0	0	0	0	0	0	0	0	26.42	143	0	2
1	36	2	0	0	0	1	3	0	0	0	1	0	0	0	0	20.7	99	0	1
1	44	2	0	0	0	2	3	0	0	0	0	0	0	0	0	20.76	118	0	1
1	41	2	0	0	1	2	4	0	0	0	0	0	0	0	0	27.55	125	0	1
1	45	2	0	0	0	1	3	0	0	0	0	0	0	0	0	27.68	131	0	1
1	38	2	0	0	0	2	4	0	0	0	0	0	0	0	0	21.67	126	0	1
1	38	2	0	1	1	2	3	0	0	0	1	0	0	0	0	21.6	128	0	2
1	40	2	0	0	0	1	3	0	0	0	0	0	0	0	0	22.77	134	1	1
1	44	2	1	0	1	2	2	0	0	0	1	0	0	0	0	27.78	138	0	1
1	64	1	1	0	0	3	2	0	0	0	0	0	0	0	0	19.92	131	0	1
1	37	2	0	0	0	3	1	0	0	0	0	0	0	0	0	28.4	166	0	1
1	45	2	0	1	1	1	1	0	0	0	0	0	0	0	1	31.44	152	0	2
1	51	1	0	1	0	1	3	0	0	0	0	0	0	0	0	28.7	164	0	1
1	52	1	0	1	1	2	2	0	0	0	0	1	0	0	0	26.57	142	0	2
1	68	1	0	0	0	1	4	0	0	0	0	0	0	0	0	26.43	164	0	1
1	54	2	0	1	0	1	2	0	0	0	0	0	0	0	0	27.72	165	1	2
1	41	1	0	0	1	2	3	0	0	0	0	0	0	0	0	25.31	122	0	1
1	38	2	0	0	0	2	4	0	0	0	0	0	0	0	0	24.16	125	0	1
1	38	2	0	0	0	1	1	0	0	0	0	0	0	0	0	24.98	127	0	1
1	54	1	0	0	0	1	1	0	0	0	0	0	0	0	0	23.71	144	0	1
1	42	2	0	1	0	1	2	0	0	0	0	0	0	0	0	24.17	127	0	2
1	40	1	0	1	0	3	2	0	0	1	0	0	0	0	1	28.34	138	0	2
1	39	2	1	1	1	1	1	0	0	0	0	0	0	0	0	29.41	127	0	2
1	63	1	0	0	0	2	4	0	0	0	0	0	0	0	0	23.18	179	0	1
1	62	1	0	0	0	3	1	0	0	0	0	0	0	0	0	18.78	130	0	1
1	69	1	0	0	0	1	1	0	0	0	0	0	0	0	0	23.44	143	0	1
1	41	2	0	1	0	2	3	0	0	0	0	0	0	0	1	25.69	147	0	1
1	36	2	0	0	0	2	3	0	0	0	0	0	0	0	0	19.72	130	0	1
1	39	2	1	0	0	1	3	0	0	0	0	0	0	0	0	23.88	150	0	1
1	65	1	1	0	0	3	3	0	0	0	0	0	0	0	0	23.31	139	0	1
1	45	1	0	0	1	3	2	0	0	0	0	0	0	0	0	23.3	109	0	1
1	52	1	0	1	0	3	3	0	0	0	0	0	0	0	0	28.28	168	0	1
1	42	2	0	1	0	1	3	0	0	0	0	0	0	0	1	28.39	138	0	2
1	57	1	0	1	1	1	3	0	0	0	0	0	0	0	1	22.59	163	0	2
1	56	1	1	1	0	1	1	0	0	0	0	0	0	0	0	26.06	112	0	2
1	61	2	0	0	0	1	4	0	0	0	0	0	0	0	0	23.53	128	0	1
1	38	2	0	1	0	2	2	0	0	0	1	1	1	1	1	26.56	119	0	3
1	49	2	0	0	0	2	1	0	0	0	0	0	0	0	0	25.26	129	0	1
1	38	2	0	1	1	1	4	1	0	0	0	0	0	0	0	25.35	118	0	2
1	35	1	1	0	0	2	4	0	0	0	0	0	0	0	0	21.8	129	0	1
1	36	2	0	0	0	1	2	0	0	0	1	0	0	0	0	22.25	130	0	1
1	64	1	0	0	0	3	4	0	0	0	0	0	0	0	0	21.52	113	0	1
1	43	2	1	0	0	2	4	0	0	0	0	0	0	0	0	29.07	132	0	1
1	38	2	1	1	1	1	2	0	0	0	1	1	0	1	1	24.21	126	0	3
1	51	1	0	1	0	3	2	0	0	0	1	0	0	0	0	19.1	115	0	2
1	41	2	0	1	1	2	3	0	0	0	0	0	0	0	1	21.26	131	0	2
1	52	2	1	0	0	1	2	0	0	0	0	0	0	0	0	26.93	141	0	1
1	72	1	0	1	0	3	4	0	0	0	0	0	0	1	1	29.24	157	1	1
1	51	1	0	0	1	2	2	0	0	0	0	0	0	0	0	23.6	147	0	1
1	57	1	1	0	0	3	4	0	0	0	0	0	0	0	0	23.12	197	0	1
1	36	1	0	1	0	1	2	0	0	0	1	0	0	1	0	20.86	117	0	3
1	48	2	0	1	0	1	2	0	0	0	1	1	1	1	1	22.05	107	0	3
1	60	1	1	0	0	3	3	0	0	0	0	0	0	0	0	30.42	128	0	1
1	42	1	0	1	1	3	3	0	0	0	0	0	0	0	0	24.22	114	0	2
1	60	1	0	0	0	1	1	0	0	0	0	0	0	0	1	22.76	124	0	1
1	40	2	0	1	1	1	2	0	0	0	0	0	0	0	0	27.1	124	0	2
1	41	1	0	0	0	3	2	0	0	0	0	0	0	0	0	26.29	115	0	1
1	40	2	0	1	1	2	2	0	0	0	0	0	0	0	0	26.85	131	0	2
1	42	2	0	1	1	1	3	0	0	0	0	0	0	0	0	20.52	128	0	2
1	59	1	0	1	1	2	1	1	0	1	0	1	0	0	0	24.98	139	0	3
1	46	1	0	0	0	2	3	0	0	0	0	0	0	0	0	20.98	133	0	1
1	53	1	0	1	1	2	3	0	0	0	0	0	0	0	0	28.91	137	0	2
1	69	1	0	1	0	2	3	0	0	0	0	0	0	0	1	22.68	137	0	1
1	53	2	0	0	0	1	2	0	0	0	0	0	0	0	0	28.34	136	0	1
1	46	2	0	0	1	2	1	0	0	0	0	0	0	0	0	28.28	132	0	1
1	35	1	1	0	0	1	3	0	0	0	0	0	0	0	0	26.13	134	0	1
1	47	1	0	0	0	2	3	0	0	0	0	0	0	0	0	22.72	121	0	1
1	44	2	1	1	1	2	4	0	0	0	0	0	0	0	0	23.67	125	0	2
1	48	1	1	1	1	2	2	0	0	0	1	1	0	0	0	25.46	126	0	3
1	43	2	0	0	0	1	3	0	0	0	0	0	0	0	0	23.5	130	0	1
1	34	2	0	0	1	1	3	0	0	0	1	0	0	0	1	29.53	132	0	1
1	51	1	1	1	1	1	4	0	0	0	0	0	0	0	0	24.98	163	0	2
1	51	2	0	1	1	1	3	0	0	0	0	0	0	0	0	25.35	158	0	2
1	51	1	0	0	0	2	3	0	0	0	0	0	0	0	1	21.51	120	0	1
1	35	2	0	0	0	1	1	0	0	0	0	0	0	0	0	23.98	136	0	1
1	50	1	1	1	0	2	1	0	0	0	0	0	0	0	0	22.41	143	0	2
1	48	2	0	0	0	1	4	0	0	0	0	1	0	0	0	27.68	117	0	1
1	38	2	0	0	0	3	2	0	0	0	0	0	0	0	0	20.98	108	0	1
1	49	2	0	0	0	1	4	0	0	0	0	0	0	0	1	22.76	137	0	1
1	38	2	0	1	0	1	3	0	0	0	0	0	0	0	0	26.64	132	0	1
1	38	2	0	0	0	2	2	0	0	0	0	0	0	0	0	21.78	124	0	1
1	48	2	0	0	0	2	3	0	0	0	0	0	0	0	0	22.58	133	0	1
1	35	2	0	1	1	2	3	0	0	0	0	0	0	0	0	22.15	123	0	2
1	39	1	1	1	1	1	4	0	0	0	0	0	0	0	0	23.53	130	0	2
1	62	1	0	0	0	3	4	0	0	0	0	0	0	0	0	21.77	106	0	1
1	48	2	0	0	0	1	2	0	0	0	0	0	0	0	0	22.89	128	0	1
1	42	2	0	1	1	3	3	0	0	0	0	0	0	0	0	22.23	132	0	2
1	47	2	0	0	0	2	3	0	0	0	0	0	0	0	0	27.68	116	0	1
1	73	1	0	1	1	1	2	0	0	0	0	0	0	0	0	22.23	133	0	2
1	39	2	0	0	0	1	3	0	0	0	0	0	0	0	0	24.92	130	0	1
1	65	2	0	0	0	2	3	1	0	0	0	1	0	0	0	21.48	141	0	3
1	42	2	0	0	1	3	1	0	0	0	1	0	0	0	0	31.93	138	0	1
1	42	1	0	0	1	3	3	0	0	0	0	0	0	0	0	26.22	150	0	1
1	44	1	0	1	0	2	2	0	0	0	0	0	0	0	0	23.89	119	0	1
1	65	1	0	1	0	3	4	0	0	0	0	0	0	0	0	24.22	158	0	1
1	50	2	0	0	0	2	2	0	0	0	1	0	0	0	0	25.8	124	0	1
1	47	2	0	1	0	3	2	0	0	0	0	0	0	0	1	26.99	125	0	2
1	50	1	0	1	1	1	1	0	0	0	0	0	0	0	0	25.25	156	0	2
1	70	1	0	0	0	3	3	1	0	1	0	0	0	0	0	26.04	171	1	1
1	37	2	1	0	0	1	3	0	0	0	0	0	0	0	0	23.14	121	0	1
1	36	2	0	1	0	2	3	0	0	0	0	0	0	0	1	22.49	119	0	1
1	37	1	0	0	0	2	2	1	0	1	0	1	0	0	0	23.53	111	0	3
1	43	2	0	0	0	1	2	0	0	0	0	0	0	0	0	22.15	118	0	1
1	50	1	0	0	0	1	2	0	0	1	0	0	0	0	0	23.66	134	0	1
1	40	2	1	0	0	1	4	0	0	0	0	0	0	0	0	23.66	120	0	1
1	39	1	0	0	0	3	3	0	0	0	0	0	0	0	0	23.01	116	0	1
1	57	1	0	0	0	2	2	0	0	0	0	0	0	0	0	23.53	136	0	1
1	73	1	0	1	1	1	1	1	1	0	1	1	0	0	0	23.41	145	1	3
1	63	1	0	1	0	2	2	0	0	0	0	0	0	0	0	20.76	121	0	1
1	73	1	0	0	0	1	2	0	0	0	0	0	0	0	0	23.63	125	0	1
1	57	1	0	0	0	1	3	0	0	0	0	0	0	0	0	28.37	144	0	1
1	41	2	0	0	0	1	4	0	1	1	0	0	0	0	0	21.97	115	0	1
1	62	1	0	0	0	2	3	0	0	0	0	0	0	0	0	27.89	136	0	1
1	37	2	0	0	0	2	2	0	0	0	0	0	0	0	0	26.82	121	0	1
1	63	2	0	1	0	2	3	0	0	0	0	0	0	0	1	23.67	166	1	1
1	74	1	0	0	1	2	1	0	0	0	0	0	0	0	0	17.82	135	0	1
1	57	2	0	1	0	2	2	1	0	0	0	1	0	0	0	22.49	125	0	3
1	35	2	1	1	0	2	4	0	0	0	0	0	0	0	0	23.36	104	0	1
1	49	2	0	1	1	2	4	0	0	0	0	0	0	0	0	27.34	128	1	2
1	38	2	0	0	0	1	2	0	0	1	1	0	0	0	0	22.86	113	0	3
1	70	1	0	0	0	2	2	0	0	0	0	0	0	0	0	25.69	185	0	1
1	63	1	0	0	0	1	3	0	0	0	0	0	0	0	0	21.22	144	0	1
1	60	1	1	1	0	2	2	0	0	0	0	0	0	0	0	28.34	141	0	1
1	37	2	0	0	0	1	3	0	1	0	0	0	0	0	0	26.79	143	0	1
1	37	1	1	0	0	1	4	0	0	0	0	0	0	0	1	29.07	115	0	1
1	40	1	0	1	0	3	4	0	0	0	0	0	0	0	0	24.94	108	0	1
1	70	1	0	0	1	3	1	0	0	0	0	0	0	0	0	20.62	127	0	1
1	62	1	0	0	0	2	3	0	0	0	0	0	0	0	0	22.86	142	1	1
1	37	2	0	0	0	1	4	0	0	0	0	0	0	0	0	24.22	117	0	1
1	39	1	0	1	0	1	2	0	0	0	0	0	0	0	0	23.89	139	0	2
1	44	2	0	1	0	1	2	0	0	0	0	0	0	0	0	20.73	125	0	2
1	70	1	0	1	0	2	2	0	0	0	0	0	0	0	0	24.39	165	0	1
1	60	1	0	1	0	3	3	0	0	0	0	0	0	0	1	25.71	122	0	1
1	45	2	0	1	0	2	3	0	0	0	0	0	0	0	0	23.18	122	0	1
1	39	2	0	1	1	2	1	0	0	0	0	0	1	0	0	23.03	148	0	2
1	52	2	0	1	0	3	2	0	0	0	0	0	0	0	0	26.99	120	0	1
1	72	1	0	0	0	2	2	0	0	0	0	0	0	0	0	22.09	150	0	1
1	41	1	0	0	0	2	1	0	0	0	1	0	0	0	0	20.55	138	0	1
1	61	1	0	0	1	3	1	0	1	0	0	0	0	0	0	25.25	120	0	1
1	40	2	0	0	0	2	2	0	0	0	0	0	0	0	0	22.72	125	0	1
1	41	2	0	1	0	1	2	0	0	0	0	0	0	0	0	25.18	119	0	2
1	48	1	1	1	1	1	3	0	0	0	0	0	0	0	0	25.5	135	0	2
1	50	2	0	1	0	1	4	0	0	0	0	0	0	0	0	20.76	126	0	1
1	45	1	1	0	0	2	3	0	0	0	0	0	0	0	0	29.76	169	0	1
1	42	2	0	1	1	1	3	0	0	0	0	0	0	0	0	28.55	130	0	2
1	40	2	0	0	0	1	4	0	0	0	0	0	0	0	0	30.12	212	0	1
1	46	2	0	0	0	2	3	0	0	0	0	0	0	0	0	28.32	146	0	1
1	37	1	0	1	0	2	2	0	0	0	1	0	0	0	1	23.94	133	0	2
1	64	2	1	0	0	2	4	0	0	0	0	0	0	0	1	22.41	180	1	1
1	56	1	0	1	1	3	2	0	0	0	0	0	0	0	0	19.83	139	0	2
1	53	2	0	1	0	2	1	1	0	0	0	0	0	0	0	21.36	129	0	2
1	55	1	1	1	0	1	3	0	0	0	0	0	0	0	0	25.06	176	0	2
1	71	1	0	0	0	2	1	0	0	0	0	0	0	0	0	28.01	131	0	1
1	58	2	0	1	0	2	1	0	0	0	0	0	0	0	0	28.58	126	0	2
1	53	1	0	0	0	1	3	0	0	0	0	0	0	0	0	22.14	151	0	1
1	37	2	0	0	0	2	3	0	0	0	0	0	0	0	0	23.88	123	0	1
1	47	2	0	1	1	3	3	0	0	0	0	0	0	0	0	18.91	105	0	2
1	47	1	1	0	0	1	1	0	0	0	0	0	0	0	0	20.42	119	0	1
1	52	1	1	0	0	3	2	0	0	0	0	0	0	0	0	23.88	129	0	1
1	71	1	1	0	0	1	1	0	1	1	1	1	0	1	0	22.22	122	1	3
1	57	1	0	0	0	2	2	0	0	0	1	0	0	0	1	25.95	151	0	1
1	56	1	0	1	1	3	1	0	0	0	0	0	0	0	0	21.48	123	0	2
1	46	2	0	0	0	2	2	0	0	0	0	0	0	0	0	25.95	114	0	1
1	43	2	0	0	0	2	3	0	0	0	0	0	0	0	0	22.32	132	0	1
1	52	1	1	0	1	2	3	0	0	0	0	0	0	0	0	25.03	130	0	1
1	51	1	0	0	0	3	2	0	0	0	0	0	0	0	0	25.71	154	0	1
1	46	1	1	0	1	1	2	0	0	0	0	0	0	0	0	23.99	112	1	1
1	45	1	1	1	0	1	2	0	0	0	0	0	0	0	0	26.85	122	0	2
1	54	1	0	0	0	3	2	0	0	0	0	0	0	0	0	24.73	131	0	1
1	35	2	0	1	0	2	2	0	0	0	0	0	0	0	0	24.46	118	0	1
1	66	1	1	1	1	2	1	1	0	0	0	1	0	0	0	26.15	174	0	3
1	45	1	0	0	0	2	2	0	0	0	0	0	0	0	0	25.83	138	0	1
1	42	2	0	1	0	2	3	0	0	0	0	0	0	0	0	20.88	143	0	1
1	37	2	0	0	0	1	3	0	0	0	0	0	0	0	0	25.16	163	0	1
1	37	2	0	0	0	1	3	0	0	0	0	0	0	0	0	24.91	136	0	1
1	46	1	0	1	0	1	3	0	0	0	0	0	0	0	0	21.8	129	0	1
1	42	2	0	0	0	2	2	0	0	0	0	0	0	0	0	19.61	110	0	1
1	59	1	0	0	0	1	1	0	0	0	0	0	0	0	0	26.35	127	0	1
1	42	2	0	1	1	1	1	0	0	0	0	0	0	0	0	27.64	133	0	2
1	38	2	1	1	1	1	4	0	0	0	0	0	0	0	0	26.73	118	0	2
1	63	1	0	0	0	1	2	0	0	0	0	0	0	0	0	26.08	152	1	1
1	72	1	1	0	1	3	3	0	0	0	0	0	0	0	0	26.3	165	0	1
1	36	2	0	1	1	2	2	0	0	0	1	0	0	0	0	22.23	135	0	2
1	38	2	1	0	0	2	3	0	0	0	0	0	0	0	0	24.93	130	0	1
1	38	2	1	0	0	3	2	0	0	0	0	0	0	0	0	23.14	131	0	1
1	52	1	0	1	0	1	3	0	0	0	0	0	0	0	0	19.47	111	0	1
1	48	1	0	0	0	3	3	0	0	0	0	0	0	0	0	26	123	0	1
1	69	1	0	0	0	2	4	1	1	0	0	1	0	0	0	21.05	113	1	3
1	50	2	0	1	0	1	4	1	1	0	1	1	0	0	0	22.6	132	0	3
1	38	2	0	1	0	1	2	0	0	0	0	0	0	0	1	26.22	112	0	2
1	52	2	0	0	0	3	1	0	1	1	0	0	0	0	0	22.68	112	0	3
1	46	1	0	1	0	1	3	0	0	0	0	0	0	0	0	19.69	118	0	2
1	35	2	0	1	0	1	3	0	0	0	0	0	0	0	0	24.22	127	0	1
1	39	2	0	1	0	3	2	0	0	0	0	0	0	0	0	21.15	132	0	2
1	39	2	0	0	0	2	3	0	0	0	0	0	0	0	0	23.88	126	0	1
1	45	2	0	0	0	1	2	0	0	0	0	0	0	0	0	24.49	116	0	1
1	44	2	0	0	0	3	1	1	1	0	1	1	0	0	0	22.79	154	0	3
1	35	2	0	0	0	2	3	0	0	0	0	0	0	0	0	19.68	121	0	1
1	38	2	1	0	0	1	3	0	0	0	0	0	0	0	0	24.8	126	0	1
1	70	2	0	0	0	3	4	1	1	1	0	1	0	0	1	24.44	137	0	3
1	41	1	0	0	0	3	2	0	0	0	0	0	0	0	0	21.16	110	0	1
1	55	1	0	1	0	1	3	0	0	0	0	0	0	0	0	23.63	115	0	1
1	49	2	0	0	0	1	2	0	0	0	0	0	0	0	0	26.78	111	0	1
1	43	2	1	0	1	2	3	0	0	0	0	0	0	0	0	29.07	154	1	1
1	39	1	1	0	0	1	3	0	0	0	0	0	0	0	0	28.37	150	1	1
1	73	1	0	0	0	3	3	1	1	1	0	1	0	0	0	25.16	160	0	3
1	62	1	0	0	0	2	1	0	1	1	0	1	0	0	0	26.42	151	0	3
1	51	1	0	1	1	1	2	0	0	0	1	0	0	0	0	19.71	132	0	2
1	61	1	0	0	0	2	4	0	0	0	0	0	0	0	0	26.85	127	0	1
1	35	2	1	1	0	2	2	0	0	0	0	0	0	0	1	21.55	109	0	2
1	57	1	0	0	0	2	2	0	0	0	0	0	0	0	0	25.95	138	0	1
1	58	1	0	0	1	2	1	1	1	1	1	1	0	1	0	25.1	151	1	3
1	46	2	0	0	0	1	3	0	0	0	0	0	0	0	0	18.71	129	0	1
1	47	1	0	0	0	1	3	0	0	0	0	0	0	0	0	27.68	126	0	1
1	55	1	0	0	0	2	2	0	0	0	0	0	0	0	0	18.82	115	0	1
1	62	2	0	0	0	3	1	0	1	0	0	0	0	0	0	22.84	159	1	1
1	61	1	1	0	1	1	2	0	0	0	0	0	0	0	0	25.47	127	0	1
1	47	2	1	1	0	1	2	0	0	0	0	0	0	0	0	25.93	119	0	2
1	50	2	0	1	1	3	1	0	0	1	1	1	0	0	0	28.15	153	0	3
1	41	2	0	1	0	1	3	0	0	0	0	0	0	0	0	29.04	134	0	1
1	50	2	0	1	0	3	2	0	0	0	0	0	0	0	0	21.26	129	0	2
1	38	2	0	1	0	2	3	0	0	0	0	0	0	0	0	21.97	115	0	1
1	45	2	0	1	1	1	3	0	0	0	0	0	0	0	0	25.4	128	0	2
1	40	2	0	1	0	1	2	0	0	0	0	0	0	0	0	28.89	129	0	2
1	41	2	1	0	0	2	2	0	0	1	0	0	0	0	1	24.16	123	0	1
1	44	2	0	1	0	1	4	0	0	0	0	0	0	0	0	25.69	120	0	1
1	44	2	0	0	0	2	4	0	0	0	0	0	0	0	0	21.26	135	0	1
1	47	2	0	0	0	3	3	0	0	0	0	0	0	0	0	23.88	124	0	1
1	44	2	0	1	0	2	3	0	0	0	0	0	0	0	0	23.14	126	0	1
1	40	2	1	1	0	2	3	0	0	0	0	0	0	0	0	18.38	113	0	1
1	39	2	0	0	0	2	2	0	0	0	1	1	0	1	1	21.55	136	0	3
1	44	2	0	0	0	1	3	1	0	0	0	0	0	0	1	25.06	140	0	1
1	51	1	0	0	0	3	1	1	1	1	1	1	0	0	0	28.52	143	0	3
1	50	2	1	0	1	1	1	0	1	1	1	1	0	1	1	25.5	112	0	3
1	42	2	0	0	0	2	2	0	0	0	0	0	0	0	0	25.33	129	0	1
1	40	2	0	1	1	2	3	0	0	0	0	0	0	0	1	26.2	137	0	2
1	45	2	0	0	0	3	3	0	0	0	0	0	0	0	0	19.72	118	0	1
1	51	2	0	0	1	1	2	0	0	0	0	0	0	0	0	25.89	125	1	1
1	55	2	0	0	1	3	2	0	0	0	0	0	0	0	0	30.12	142	0	1
1	42	2	1	0	0	2	3	0	0	0	0	0	0	0	1	23.53	131	0	1
1	36	2	0	1	1	3	3	0	0	0	0	0	0	0	0	23.05	128	0	2
1	40	2	0	0	0	3	3	0	0	0	0	0	0	0	0	18.59	137	0	1
1	62	1	0	0	0	1	2	0	0	0	0	0	0	0	0	22.96	126	0	1
1	43	2	0	0	0	1	3	0	0	0	0	0	0	0	0	25.95	141	0	1
1	31	2	1	0	0	2	2	0	0	1	0	0	0	0	0	19.49	130	0	1
1	57	1	0	0	0	3	3	0	0	0	0	0	0	0	1	26.13	139	0	1
1	68	1	0	0	1	1	3	0	0	0	0	0	0	0	0	25.35	150	0	1
1	59	1	0	0	0	3	3	0	0	0	0	0	0	0	1	21.38	147	1	1
1	48	2	0	0	1	2	2	1	0	0	0	1	0	0	0	29.86	174	1	3
1	69	1	0	0	1	1	3	0	0	0	0	0	0	0	0	21.08	133	0	1
1	60	1	0	0	0	3	1	0	1	0	1	1	1	0	0	20.28	128	0	3
1	40	2	0	1	0	1	1	0	0	1	0	0	0	0	0	21.86	119	0	2
1	41	1	1	0	0	1	2	0	0	0	0	0	0	0	0	22.96	128	0	1
1	54	2	1	0	0	2	2	0	0	0	0	0	0	0	0	28.65	131	0	1
1	53	2	0	1	1	1	3	0	0	0	0	0	0	0	0	23.63	113	0	2
1	40	2	1	0	0	1	1	0	1	0	1	1	0	1	1	31.02	140	0	3
1	47	2	0	0	0	2	2	0	0	0	0	0	0	0	0	23.18	131	0	1
1	38	2	0	0	0	3	3	0	0	0	0	0	0	0	0	20.62	125	0	1
1	56	1	0	1	0	3	2	0	1	0	0	0	0	0	0	25.06	124	0	2
1	50	1	0	0	0	2	2	0	0	0	0	0	0	0	0	25.35	120	0	1
1	36	2	0	0	0	1	1	0	0	0	0	0	0	0	1	22.85	136	0	1
1	52	2	0	0	0	2	3	0	0	0	0	0	0	0	0	29.07	135	0	1
1	48	1	1	0	0	2	4	0	0	0	0	0	0	0	0	22.49	137	0	1
1	44	2	0	0	0	1	2	0	0	0	0	0	0	0	0	25.78	115	0	1
1	43	2	0	0	0	2	2	0	0	0	0	0	0	0	0	26.53	123	0	1
1	38	2	0	0	0	2	3	0	0	0	0	0	0	0	0	25.26	166	0	1
1	42	2	0	0	0	2	2	0	0	0	0	0	0	0	0	27.02	125	0	1
1	39	2	0	1	1	1	1	1	0	0	1	0	0	0	0	24.16	134	1	2
1	36	2	0	0	0	2	4	0	0	0	0	0	0	0	0	26.35	136	0	1
1	50	1	1	0	0	3	2	0	0	0	0	0	0	0	0	28.2	133	0	1
1	46	1	0	0	1	3	3	0	0	0	0	0	0	0	0	20.08	138	0	1
1	48	2	1	1	0	2	3	0	0	0	0	0	0	0	0	20.57	109	0	2
1	50	2	1	1	0	2	3	0	0	0	0	0	0	0	0	23.67	136	0	1
1	41	2	0	1	0	1	2	0	0	0	0	0	0	0	0	25.52	131	0	2
1	38	2	0	0	0	1	3	0	0	1	0	0	0	0	0	24.49	143	0	1
1	38	2	0	1	0	3	2	0	0	0	0	0	0	0	0	20.28	127	0	1
1	41	1	0	0	0	2	2	0	0	0	0	0	0	0	0	26.73	126	0	1
1	40	2	1	0	0	1	4	0	0	0	0	0	0	0	1	29.24	136	0	1
1	59	1	0	0	0	3	4	0	0	0	0	0	0	0	0	22.48	134	0	1
1	59	1	0	1	1	2	2	0	0	0	0	0	0	0	0	25.39	170	0	2
1	73	1	0	0	0	2	3	0	0	0	0	0	0	0	0	22.86	202	0	1
1	37	2	0	0	0	2	2	0	0	0	0	0	0	0	1	23.84	142	0	1
1	74	1	0	0	0	3	2	0	0	0	0	0	0	0	0	23.39	174	0	1
1	60	1	1	0	0	1	1	1	0	0	0	0	0	0	0	27.72	137	1	1
1	43	1	0	1	1	1	1	1	0	0	0	0	0	1	1	24.51	119	0	3
1	48	1	1	0	0	2	4	0	0	0	0	0	0	0	0	25.01	112	0	1
1	57	1	0	0	0	3	4	0	0	0	0	0	0	0	0	24.49	153	0	1
1	37	2	0	1	1	1	4	0	0	0	0	0	0	0	0	24.8	109	0	2
1	50	2	0	0	1	1	2	0	0	0	0	1	0	0	0	25.47	126	0	1
1	47	1	0	1	0	1	2	1	0	0	0	0	0	0	0	23.94	114	0	2
1	50	2	1	0	0	2	1	0	0	0	0	0	0	0	1	26.4	132	0	1
1	67	1	1	1	0	2	1	0	0	0	0	0	0	0	0	24.24	123	0	2
1	46	2	0	0	0	1	2	0	0	0	0	0	0	0	0	28.82	196	0	1
1	43	2	0	0	0	3	2	0	0	0	0	0	0	0	0	23.88	103	0	1
1	40	2	0	0	0	2	2	0	0	0	0	0	0	0	0	18.82	122	0	1
1	39	1	0	0	0	2	3	0	0	0	0	0	0	0	0	24.46	129	0	1
1	66	1	0	0	0	3	2	0	0	0	0	0	0	0	0	27.34	135	0	1
1	54	1	0	1	1	3	3	0	0	0	0	0	0	0	0	22.23	117	0	2
1	41	2	0	0	1	3	4	0	0	0	0	0	0	0	0	24.69	122	0	1
1	60	1	1	0	0	2	1	1	1	1	1	1	0	1	0	25.61	112	0	3
1	53	2	0	1	0	1	2	0	0	0	0	0	0	0	0	25.95	123	0	2
1	36	2	0	0	0	3	3	0	0	0	0	0	0	0	0	25.16	110	0	1
1	54	1	0	1	0	2	2	0	0	0	0	0	0	0	0	27.68	131	0	2
1	42	1	0	0	0	1	4	0	0	0	0	0	0	0	0	21.97	103	0	1
1	69	1	0	1	0	3	1	0	0	0	0	0	0	0	0	26.67	147	0	2
1	50	2	0	0	0	2	1	0	0	0	0	0	0	0	0	26.57	142	0	1
1	39	2	0	0	1	2	1	0	1	1	1	1	1	1	1	24.22	122	0	3
1	39	2	1	0	1	2	3	0	0	0	1	0	0	0	0	21.45	130	0	1
1	35	2	0	1	1	2	2	0	0	0	0	0	0	0	0	28.52	133	0	2
1	51	2	0	0	0	3	3	0	0	0	0	0	0	0	0	24.22	129	0	1
1	45	2	0	0	0	3	1	0	0	0	0	0	0	0	0	25.06	120	0	1
1	41	2	1	0	0	2	2	0	0	0	0	0	0	0	0	29.07	133	0	1
1	51	2	0	0	0	3	1	1	1	1	0	1	0	0	0	23.46	134	0	3
1	42	1	0	1	0	1	2	0	0	0	0	0	0	0	0	23.94	123	0	2
1	49	2	1	0	0	1	2	0	0	0	0	0	0	0	0	21.09	118	0	1
1	40	2	0	0	0	3	2	0	0	0	0	0	0	0	0	22.86	118	0	1
1	42	2	1	0	1	3	1	0	0	0	0	0	0	0	0	20.57	127	0	1
1	52	1	0	0	1	1	3	0	1	0	0	0	0	0	0	20.7	119	0	1
1	40	1	0	1	0	3	2	0	0	0	0	0	0	0	0	24.08	122	0	1
1	50	1	1	0	0	3	2	0	0	0	0	1	0	0	0	27.99	141	0	1
1	36	1	0	1	0	2	2	0	0	0	0	0	0	0	0	27.68	126	0	1
1	49	1	0	0	1	1	2	0	0	0	0	0	0	0	0	27.55	132	0	1
1	43	2	0	1	0	1	3	0	0	0	0	0	0	0	0	24.73	107	0	2
1	48	1	0	1	0	1	1	0	0	0	0	0	0	0	0	27.74	121	0	2
1	44	2	0	1	1	2	3	0	0	0	0	0	0	0	0	26.57	124	0	2
1	47	2	0	0	1	3	3	0	0	0	0	0	0	0	1	25.26	127	0	1
1	42	1	0	1	1	2	3	0	0	0	0	0	0	0	1	24.34	119	0	2
1	39	2	0	1	1	1	2	1	0	0	1	1	0	1	1	28.72	140	0	3
1	45	1	0	0	0	1	3	0	0	0	0	0	0	0	0	21.97	122	0	1
1	71	1	0	1	0	1	1	1	1	1	1	1	1	1	0	25.1	141	1	3
1	45	2	0	0	0	2	3	0	0	0	0	0	0	0	0	21.89	164	0	1
1	70	1	0	0	0	3	2	0	0	1	0	0	0	0	0	30.32	125	0	1
1	38	2	0	1	0	1	2	0	0	0	0	0	0	0	0	33.14	145	0	2
1	43	2	0	0	0	2	1	1	0	0	0	1	0	0	0	24.33	127	0	3
1	39	2	0	0	0	3	3	0	0	0	0	0	0	0	0	22.15	117	0	1
1	35	2	0	0	0	2	4	0	0	0	0	0	0	0	0	26.03	115	0	1
1	44	1	0	0	0	2	2	0	0	0	0	0	0	0	0	29.32	133	0	1
1	43	2	0	1	1	2	3	0	0	0	0	0	0	0	0	24.77	113	0	2
1	37	2	0	1	0	1	3	0	0	0	0	0	0	0	0	25.61	117	0	1
1	45	1	0	0	0	2	1	0	0	0	0	0	0	0	0	24.51	134	0	1
1	29	2	0	0	0	1	3	0	0	0	0	0	0	0	0	17.76	122	0	1
1	40	2	0	0	0	1	3	0	0	0	0	0	0	0	0	20.31	107	0	1
1	55	1	0	1	0	1	2	0	0	1	0	0	0	0	0	24.82	134	0	2
1	36	1	0	1	1	2	2	1	0	0	0	0	0	0	1	26.12	129	0	2
1	44	2	0	0	0	2	2	0	0	0	0	0	0	0	1	18.5	119	0	1
1	44	2	0	1	1	2	2	0	0	0	0	0	0	0	1	30.48	127	0	2
1	38	2	0	0	0	1	3	0	0	0	0	0	0	0	1	29.78	142	0	1
1	53	2	1	0	1	3	2	0	0	0	0	0	0	0	0	21.97	112	0	1
1	36	1	0	0	0	2	3	0	0	0	0	0	0	0	0	22.79	119	0	1
1	37	2	0	1	0	1	3	0	0	0	0	0	0	0	0	22.49	120	0	1
1	64	2	0	0	0	2	3	0	0	0	0	0	0	0	0	24.24	141	0	1
1	38	2	0	0	0	1	3	0	0	0	0	0	0	0	0	24.69	118	0	1
1	56	1	1	1	0	3	2	0	0	0	0	0	0	0	0	27.36	144	0	1
1	37	2	0	0	0	2	3	0	0	0	0	0	0	0	0	30.85	127	0	1
1	44	2	0	0	0	3	2	0	0	0	0	0	0	0	0	30.95	116	0	1
1	54	1	1	1	0	1	2	0	1	0	0	0	0	0	0	22.04	147	0	1
1	42	2	0	0	0	2	1	0	0	0	0	0	0	0	0	23.88	131	0	1
1	52	2	0	1	1	2	2	0	0	0	0	0	0	0	0	23.63	131	0	2
1	55	1	0	1	1	2	1	0	0	0	0	0	0	0	0	27.04	123	0	2
1	39	2	0	1	0	1	1	0	0	0	0	0	0	0	0	25.03	116	0	2
1	43	2	0	1	1	1	2	0	0	0	0	0	0	0	0	26.82	130	0	2
1	43	2	0	0	0	2	3	0	0	0	1	0	0	0	0	20.9	126	0	1
1	40	2	0	0	0	1	3	0	0	0	0	0	0	0	0	22.87	105	0	1
1	38	2	0	0	0	2	3	0	0	0	0	0	0	0	0	20.42	116	0	1
1	57	2	1	0	0	2	3	0	0	0	0	0	0	0	0	23.12	128	0	1
1	36	1	0	0	1	2	2	1	0	0	0	0	0	0	0	24.98	121	0	1
1	38	2	0	0	0	1	2	0	0	0	0	0	0	0	1	21.8	110	0	1
1	43	2	0	0	1	2	3	0	0	0	0	0	0	0	0	18.6	126	0	1
1	40	2	0	0	1	2	2	0	0	0	0	0	0	0	0	19.21	119	0	1
1	39	2	0	0	0	2	4	0	0	0	0	0	0	0	0	27.92	133	0	1
1	36	2	0	1	0	1	3	0	0	0	0	0	0	0	0	21.89	135	0	1
1	43	2	0	0	1	1	1	1	1	0	0	0	0	0	0	26.04	146	0	3
1	37	2	0	1	0	3	1	0	0	0	1	0	0	0	1	26.35	130	0	2
1	74	1	0	1	0	2	1	0	0	0	0	0	0	0	1	24.03	122	0	2
1	56	1	0	0	0	1	3	0	0	0	0	0	0	0	0	20.52	111	0	1
1	48	1	0	0	0	1	4	0	0	0	0	0	0	0	0	24.09	126	0	1
1	44	2	0	1	1	3	3	0	0	0	0	0	0	0	1	23.34	129	0	2
1	35	2	0	0	0	2	3	0	0	0	0	0	0	0	0	25.95	127	0	1
1	40	2	0	0	0	2	3	0	0	0	0	0	0	0	0	26.06	135	0	1
1	56	1	0	1	0	1	4	0	0	0	0	0	0	0	0	25.86	121	0	1
1	39	2	0	1	1	2	3	0	0	0	0	0	0	0	0	28.21	154	0	2
1	35	2	0	0	0	1	2	0	0	0	0	0	0	0	0	27.14	137	0	1
1	40	2	0	1	0	1	3	0	0	0	0	0	0	0	0	22.64	114	0	1
1	49	2	1	0	0	2	2	0	0	0	0	0	0	0	0	23.15	133	0	1
1	49	2	0	0	0	1	2	0	0	0	1	0	0	0	0	22.82	140	0	1
1	40	2	0	1	0	2	2	0	0	0	0	0	0	0	0	23.36	110	0	1
1	54	2	0	1	0	2	2	0	0	0	0	0	0	0	0	16.6	115	0	1
1	61	1	0	0	0	2	3	0	0	0	0	0	0	0	0	24.01	150	0	1
1	56	1	0	1	0	3	1	0	0	0	0	0	0	0	0	23.36	128	1	2
1	53	2	1	0	0	2	4	0	1	0	0	0	0	0	0	27.4	135	0	1
1	40	1	0	0	0	1	4	0	0	0	0	1	0	0	1	23.44	138	0	1
1	57	2	0	1	0	1	3	0	0	0	0	0	0	0	0	25.83	133	0	1
1	57	1	0	0	0	2	3	0	1	0	0	1	0	0	0	24.22	159	0	3
1	56	2	0	0	0	1	3	0	0	0	0	0	0	0	0	24.77	118	0	1
1	41	1	0	0	0	3	3	0	0	0	0	0	0	0	0	22.23	130	0	1
1	37	2	0	0	0	1	2	0	0	0	1	1	0	0	0	24.91	137	0	3
1	60	1	0	1	0	2	4	0	0	0	0	0	0	0	0	27.68	151	1	2
1	70	1	0	0	0	3	1	0	0	0	0	0	0	0	0	26.26	133	0	1
1	42	2	0	0	0	2	3	0	0	0	0	0	0	0	0	23.03	125	0	1
1	68	1	0	1	0	2	4	0	0	0	0	0	0	0	0	22.58	134	0	1
1	52	1	1	0	0	2	1	1	1	0	1	1	0	0	0	22.95	128	0	3
1	57	1	0	1	0	3	4	0	0	0	0	0	0	0	0	23.46	115	0	1
1	56	1	0	1	1	3	2	0	0	0	0	0	0	0	0	19.53	108	0	2
1	41	2	1	0	0	1	4	0	0	0	0	0	0	0	1	19.66	98	0	1
1	55	2	0	0	0	3	2	0	0	0	0	0	0	1	1	24.8	154	0	1
1	70	1	0	0	1	3	1	0	1	1	1	1	1	1	1	16.69	108	0	3
1	44	2	0	0	0	2	2	0	0	0	0	0	0	0	0	23.92	104	0	1
1	47	1	1	0	0	2	2	0	0	0	0	0	0	0	0	23.24	133	0	1
1	57	1	0	0	0	3	2	0	0	0	0	0	0	0	0	24.49	129	0	1
1	41	1	0	1	0	1	1	0	0	0	1	0	0	0	1	29.39	142	1	2
1	50	1	0	0	1	1	3	0	0	0	0	0	0	0	0	25.39	129	0	1
1	64	1	0	0	0	3	3	0	0	0	0	0	0	0	0	24.68	146	0	1
1	52	1	0	1	1	2	1	0	0	0	0	0	0	0	0	28.03	152	0	2
1	60	2	0	1	0	3	4	0	0	0	0	0	0	0	0	20.48	135	0	1
1	47	2	0	1	0	1	3	1	0	0	0	1	0	0	0	22.32	115	0	2
1	40	2	1	0	0	2	3	0	0	0	0	0	0	0	0	28.07	120	1	1
1	39	1	0	1	0	3	3	0	0	0	0	0	0	0	0	21.71	121	0	2
1	42	2	0	1	1	2	3	0	0	0	0	0	0	1	0	25.89	129	0	2
1	50	1	0	0	1	2	2	0	0	0	0	0	0	0	0	25.61	150	0	1
1	50	1	1	0	0	2	3	0	1	0	0	0	0	0	0	26.57	129	1	1
1	47	1	0	1	1	3	2	0	0	0	0	0	0	0	1	26.64	127	0	2
1	65	2	0	0	0	3	2	0	0	0	0	0	0	0	0	23.14	151	0	1
1	35	2	1	0	0	2	4	0	0	0	0	0	0	0	0	22.68	129	0	1
1	51	1	1	1	1	1	2	0	0	0	0	0	0	0	0	23.72	105	0	2
1	60	1	0	1	0	1	2	0	0	0	0	0	0	0	1	27.55	142	0	2
1	57	1	0	1	0	1	1	0	0	0	0	0	0	0	1	23.18	124	0	2
1	55	1	0	1	0	2	1	0	0	0	0	0	0	0	0	17.93	100	0	2
1	37	1	1	1	1	1	1	0	0	0	1	0	0	0	0	30.39	128	0	2
1	49	2	0	0	0	2	2	0	0	0	0	0	0	0	0	29.07	142	0	1
1	38	1	1	0	1	2	2	0	0	0	0	0	0	0	0	27.04	146	0	1
1	55	1	1	0	0	3	2	0	0	0	0	0	0	0	0	21.3	124	0	1
1	61	1	0	1	1	1	2	0	0	0	0	0	0	0	0	19.1	128	0	2
1	51	2	1	1	1	1	1	0	0	0	0	0	0	0	0	28.41	126	0	2
1	59	1	0	1	0	2	3	0	0	0	0	0	0	0	0	25.34	141	0	2
1	37	2	0	1	1	1	2	0	0	0	1	0	0	0	1	24.49	137	0	2
1	50	1	0	0	0	1	4	0	0	0	0	0	0	0	0	24.62	163	0	1
1	56	1	0	1	0	3	2	0	0	0	0	0	0	0	0	19.84	112	0	1
1	52	2	0	1	0	2	3	0	0	0	0	0	0	0	0	28.41	149	0	1
1	61	1	0	0	0	3	2	0	0	1	1	0	0	1	1	23.74	117	0	3
1	42	1	0	1	0	2	3	0	0	0	0	0	0	0	0	22.76	128	0	1
1	47	1	0	1	0	2	3	0	0	0	0	1	0	0	0	29.76	131	0	1
1	63	1	1	0	0	3	1	0	0	0	0	0	0	0	0	23.12	151	0	1
1	57	1	1	0	0	3	2	1	0	0	1	1	1	0	0	25.78	147	0	3
1	26	2	0	1	0	1	3	0	0	0	0	0	0	0	0	22.64	122	0	1
1	51	1	0	1	0	2	4	0	0	0	0	0	0	0	0	19.31	121	0	2
1	61	1	0	1	0	3	4	0	0	0	0	0	0	0	0	22.31	105	0	1
1	37	2	0	0	0	2	2	0	0	0	0	0	0	0	0	24.49	130	0	1
1	52	2	0	1	0	2	1	1	0	0	1	1	0	0	0	20.07	132	0	3
1	60	1	0	0	1	3	1	0	0	1	0	0	0	0	0	24.22	132	0	1
1	62	1	0	0	0	3	4	0	0	0	0	0	0	0	0	21.47	136	0	1
1	41	2	0	0	0	3	3	0	0	0	0	0	0	0	1	26.89	135	0	1
1	44	2	0	1	1	2	2	0	0	0	1	0	0	0	1	30.48	130	0	2
1	74	1	0	0	0	3	1	1	1	0	0	0	0	0	0	23.36	146	0	3
1	45	1	0	1	0	1	4	0	0	0	0	0	0	0	0	28.08	131	0	2
1	40	1	1	0	0	2	2	0	0	0	0	0	0	0	0	22.21	128	0	1
1	35	2	1	0	0	3	3	0	0	0	0	0	0	0	0	19.03	116	0	1
1	70	1	0	0	1	2	4	0	0	0	0	0	0	0	0	27.04	143	1	1
1	56	1	0	0	0	3	3	0	0	0	0	0	0	0	0	24.38	150	0	1
1	62	1	0	1	1	2	3	0	0	0	0	0	0	0	0	25.51	114	0	2
1	68	1	0	0	0	3	3	0	0	0	0	0	0	0	0	26.06	184	0	1
1	38	2	0	0	1	2	2	0	0	0	0	0	0	1	0	23.66	135	0	1
1	35	1	0	1	1	1	2	0	0	0	0	0	0	0	0	24.96	129	0	2
1	40	2	0	0	0	2	2	0	0	1	0	0	0	0	0	26.78	127	0	1
1	41	2	0	0	1	2	2	0	0	0	1	1	0	0	0	24.82	136	0	3
1	43	1	0	1	0	1	1	1	0	0	1	1	0	1	1	24.01	109	0	3
1	40	2	1	0	0	3	3	0	0	0	0	0	0	0	0	26.45	130	0	1
1	39	2	0	0	0	2	3	0	0	0	0	0	0	0	0	22.49	138	0	1
1	42	2	0	1	1	2	3	0	0	0	0	0	0	0	0	25.95	122	0	2
1	69	1	0	0	0	3	1	0	0	0	0	0	0	0	1	26.26	189	0	1
1	45	2	0	0	0	2	3	0	0	0	0	0	0	0	0	25.09	128	0	1
1	60	1	0	1	0	2	1	0	0	0	0	0	0	0	0	22.49	134	0	2
1	44	1	0	0	0	2	2	0	0	1	0	0	0	0	0	25.54	136	0	1
1	46	2	1	0	0	2	2	0	0	0	0	0	0	0	0	25.35	120	0	1
1	40	2	0	0	1	1	2	0	0	0	0	0	0	1	0	21.26	142	0	1
1	46	1	0	1	1	3	2	0	0	0	0	0	0	0	0	24.91	133	0	2
1	46	1	0	1	0	2	1	0	0	0	0	0	0	0	0	31.56	147	1	2
1	54	2	0	1	0	3	2	0	0	0	0	0	0	0	0	29.01	119	0	2
1	51	2	0	1	1	3	3	0	0	0	0	0	0	0	0	22.58	143	0	2
1	40	2	0	0	1	2	4	0	0	0	0	0	0	0	0	23.03	111	0	1
1	51	2	0	0	0	3	2	0	0	0	0	0	0	0	0	23.59	128	0	1
1	38	2	0	0	0	3	2	0	0	0	0	0	0	0	0	26.61	123	0	1
1	50	1	0	1	1	1	2	0	0	0	0	0	0	0	0	28.09	136	0	2
1	36	2	0	1	1	2	3	0	0	0	0	0	0	0	1	27.64	153	0	2
1	56	1	0	0	0	1	3	1	0	0	0	0	0	0	0	28.52	153	0	1
1	47	1	1	1	0	2	3	0	0	0	0	0	0	0	0	24.22	120	0	1
1	47	2	0	1	0	3	2	0	0	0	0	0	0	0	0	20.94	106	0	1
1	65	1	0	0	0	3	2	0	0	0	0	0	0	0	0	26.12	163	0	1
1	36	2	0	1	0	1	3	0	0	0	0	0	0	0	0	24.45	126	0	1
1	40	2	0	0	0	2	3	0	0	0	0	0	0	0	0	22.14	126	0	1
1	51	2	0	1	0	1	2	0	0	0	0	0	0	0	0	17.8	126	0	2
1	35	2	1	0	0	2	3	0	0	0	0	0	0	0	1	24.8	145	0	1
1	44	2	0	0	0	1	2	0	0	0	0	0	0	0	0	23.12	113	0	1
1	48	1	0	0	0	2	2	0	1	1	0	0	0	0	0	22.49	106	0	3
1	44	2	0	0	0	2	2	0	0	0	1	0	1	1	1	33.09	158	0	3
1	44	2	1	0	1	2	2	1	1	0	1	1	0	0	0	23.15	118	0	3
1	45	2	0	1	0	1	2	0	0	0	0	0	0	0	0	26.89	140	0	2
1	53	2	0	0	1	1	3	0	0	0	0	0	0	0	0	26.73	153	0	1
1	46	1	0	0	1	3	3	0	0	0	0	0	0	0	0	22.04	135	0	1
1	45	2	0	1	1	1	2	0	0	0	0	0	0	0	0	23.59	120	0	2
1	36	2	0	0	0	2	3	0	0	0	0	0	0	1	0	24.77	129	0	1
1	38	2	0	0	0	2	3	0	0	0	0	0	0	0	0	27.46	120	0	1
1	37	2	0	1	0	1	2	0	0	0	0	0	0	0	1	26.26	137	0	2
1	44	2	0	1	0	1	2	0	0	0	0	0	0	0	0	22.79	112	0	2
1	43	2	0	0	0	2	3	0	0	0	0	0	0	0	0	23.18	113	0	1
1	75	1	0	0	0	2	1	1	1	1	0	0	0	0	0	18.93	138	0	3
1	33	1	0	1	1	1	3	0	0	0	0	0	0	0	0	24.91	146	0	2
1	74	1	1	0	0	3	2	0	0	1	0	0	0	0	1	25.52	153	1	1
1	49	2	0	0	0	3	1	0	0	1	0	0	0	0	1	25.73	129	0	3
1	36	2	0	0	1	1	1	0	0	0	1	0	0	0	0	27.25	139	0	3
1	63	2	0	1	1	3	3	0	0	0	0	0	0	0	1	23.39	136	0	2
1	57	1	0	0	0	2	3	0	0	0	0	0	0	0	0	28.41	121	0	1
1	40	2	0	0	1	1	3	0	0	0	0	0	0	0	0	23.94	127	0	1
1	43	1	0	1	0	2	1	0	0	0	0	0	0	0	0	23.94	137	0	1
1	44	2	0	1	1	2	2	0	0	0	0	0	0	0	0	25.73	136	0	2
1	43	1	0	1	0	1	3	0	0	0	0	0	0	0	0	26.79	127	0	1
1	43	1	1	1	1	2	2	0	0	0	0	0	0	0	0	24.28	134	0	2
1	67	1	0	0	0	1	2	0	0	0	0	0	0	0	0	21.38	143	0	1
1	51	1	1	1	0	3	3	0	0	0	0	0	0	0	0	25.85	107	0	1
1	37	1	0	0	0	1	3	0	0	0	0	0	0	0	0	28.72	125	0	1
1	61	1	0	1	0	3	1	0	0	0	0	0	0	0	1	22.91	117	0	2
1	47	2	0	0	0	2	3	0	0	0	0	0	0	0	0	25.04	131	0	1
1	48	2	0	0	0	1	4	0	0	0	0	0	0	0	1	24.49	108	0	1
1	36	2	0	0	0	2	3	0	0	0	0	0	0	0	1	22.04	115	0	1
1	39	2	0	0	0	2	3	0	0	0	0	0	0	0	0	21.63	136	0	1
1	42	2	0	0	1	1	3	0	0	0	0	0	0	0	0	26.12	134	0	1
1	47	1	0	1	1	2	2	0	0	0	0	0	0	0	0	24.06	113	0	2
1	75	1	0	0	0	1	4	0	0	0	0	0	0	0	1	24.57	137	1	1
1	54	1	0	1	1	1	4	0	0	0	0	0	0	0	0	27.73	131	0	2
1	48	1	0	1	1	3	2	0	0	0	0	0	0	0	0	26.12	112	0	2
1	69	2	0	0	0	3	4	0	0	0	0	0	0	0	0	21.67	120	0	1
1	60	1	0	1	0	2	2	1	0	0	0	0	0	0	0	23.95	131	0	2
1	67	2	0	1	0	1	2	0	0	0	0	0	0	0	0	18.82	118	0	2
1	48	1	1	1	1	2	3	0	0	0	0	0	0	0	1	26.63	150	0	2
1	36	2	1	0	1	2	3	0	0	0	1	1	0	0	0	26.22	132	0	3
1	40	2	0	0	0	2	2	0	0	0	0	0	0	0	0	24.68	114	0	1
1	50	2	0	0	0	2	2	0	0	0	0	0	0	0	0	24.45	121	0	1
1	68	1	0	1	0	2	3	0	0	0	0	0	0	0	0	27.06	140	0	1
1	67	1	0	0	0	3	2	0	0	0	0	0	0	0	0	24.46	158	0	1
1	57	1	0	0	1	3	2	0	0	0	0	0	0	0	0	22.88	165	0	1
1	46	2	0	1	1	2	4	0	0	0	0	0	0	0	0	20.75	109	0	2
1	57	1	0	1	0	1	1	0	0	0	0	0	0	0	0	24.68	118	0	2
1	68	1	0	1	1	3	3	1	0	0	0	0	0	0	0	24.38	159	0	2
1	49	2	0	0	0	2	4	0	1	1	0	0	0	0	0	27.46	140	0	1
1	53	1	0	1	0	2	3	0	0	0	1	0	0	0	0	22.86	155	0	2
1	57	1	0	1	0	3	3	0	0	0	0	0	0	0	1	23.67	153	0	1
1	48	2	0	1	1	2	1	0	0	0	0	0	0	0	0	26.49	129	0	2
1	38	1	0	0	0	2	3	0	0	0	0	0	0	0	0	19.72	97	0	1
1	36	2	0	1	1	2	2	0	0	0	0	0	0	0	0	30.3	123	0	2
1	61	2	1	1	0	3	1	1	0	0	0	0	0	0	0	24.49	158	0	2
1	50	2	0	0	1	2	1	0	1	0	0	0	0	0	0	23.62	124	0	1
1	49	1	0	0	0	3	3	0	0	0	0	0	0	0	0	24.74	113	0	1
1	38	2	0	0	0	2	2	1	1	1	1	1	0	1	0	21.03	100	0	3
1	39	1	0	1	0	3	3	1	0	0	0	0	0	0	1	22.39	107	0	2
1	49	1	1	0	0	2	1	0	0	0	1	0	0	0	0	27.51	164	0	1
1	35	2	0	1	0	3	2	0	0	0	0	0	0	0	0	19.77	129	0	1
1	43	2	1	0	0	1	3	0	0	0	0	0	0	0	0	29.06	119	0	1
1	37	2	0	1	0	2	3	0	0	0	0	0	0	0	0	24.73	121	0	1
1	40	1	0	1	0	1	2	0	0	0	0	0	0	1	1	27.68	123	0	2
1	44	2	0	0	0	1	3	0	1	1	1	1	0	0	1	22.65	135	0	3
1	44	2	0	1	0	2	1	0	0	0	0	0	0	0	0	20.76	126	0	2
1	49	1	0	0	1	1	2	0	0	0	0	0	0	0	0	23.62	113	0	1
1	43	2	0	1	0	2	2	0	0	0	0	0	0	0	0	24.22	137	0	1
1	40	2	0	1	1	1	3	0	0	0	0	0	0	0	0	22.86	124	0	2
1	54	2	0	1	0	2	4	0	0	0	0	0	0	0	0	27.76	138	0	2
1	46	2	0	0	0	1	3	0	0	0	0	0	0	0	0	23.39	129	0	1
1	46	2	1	0	0	3	1	1	0	0	1	1	0	1	1	23.53	131	0	3
1	40	1	0	0	0	2	2	0	0	0	0	0	0	0	0	21.88	108	0	1
1	40	2	0	0	0	1	3	0	0	0	0	0	0	0	0	25.99	119	0	1
1	45	1	1	0	1	1	3	0	0	0	0	0	0	0	0	27.18	121	0	1
1	51	1	0	0	0	1	2	0	0	0	0	0	0	0	0	29.41	147	0	1
1	56	1	1	0	0	3	3	0	0	0	0	0	0	0	0	25	121	0	1
1	41	2	0	1	1	3	2	0	0	0	0	0	0	0	0	28.34	126	0	2
1	47	1	0	1	0	2	4	0	0	0	0	0	0	0	1	23.53	116	0	1
1	45	2	0	0	1	2	1	0	0	0	0	0	0	0	0	28.34	121	0	1
1	38	2	0	0	0	1	3	0	0	0	0	0	0	0	0	17.56	116	0	1
1	48	2	0	1	1	1	2	0	0	0	0	1	0	0	0	20.32	144	0	2
1	45	2	1	0	0	2	3	0	0	0	0	0	0	0	0	28.4	141	0	1
1	40	2	1	0	0	3	2	0	0	0	0	0	0	0	0	23.18	157	0	1
1	43	2	0	1	0	2	2	0	0	0	0	0	0	0	0	26.67	115	0	1
1	41	2	0	1	0	2	3	0	0	0	0	0	0	0	0	23.44	124	0	1
1	50	2	0	0	0	1	2	0	0	0	0	0	0	0	0	25.16	130	0	1
1	49	2	0	0	0	2	2	0	0	0	0	0	0	0	0	31.38	131	0	1
1	54	1	0	1	1	2	3	0	0	0	0	0	0	0	0	30.07	182	1	2
1	35	2	0	0	0	2	2	0	0	0	0	0	0	0	1	22.72	99	0	1
1	53	2	0	1	0	3	3	0	0	0	0	0	0	0	0	24.46	102	0	1
1	63	1	0	0	1	2	1	1	1	1	1	1	0	0	0	27.92	160	0	3
1	55	1	0	0	1	2	3	0	0	0	0	0	0	0	0	22.84	127	0	1
1	43	2	0	1	0	1	3	0	0	0	0	0	0	0	1	22.36	118	0	2
1	45	2	0	0	0	1	2	0	0	0	0	0	0	0	0	22.57	116	0	1
1	46	2	0	1	0	3	3	0	0	0	0	0	0	0	0	21.8	133	0	2
1	51	2	0	0	0	3	4	0	1	1	0	0	0	0	0	21.97	124	0	1
1	55	1	0	0	0	3	2	0	0	0	0	0	0	0	0	25.25	124	0	1
1	51	1	0	0	0	3	3	0	0	0	0	0	0	0	0	22.32	125	0	1
1	38	2	0	0	0	2	3	0	0	0	0	0	0	0	0	21.01	131	0	1
1	41	2	0	0	1	1	3	0	0	0	0	0	0	0	0	24.34	115	0	1
1	67	1	0	0	0	2	3	0	0	0	0	0	0	0	0	20.57	137	0	1
1	47	1	0	1	0	1	4	0	0	0	0	1	0	0	1	24.54	114	0	2
1	35	1	0	0	0	3	3	0	0	0	0	0	0	0	0	22.53	131	0	1
1	70	2	0	0	0	2	1	0	0	0	0	0	0	0	0	25.95	175	0	1
1	55	1	0	1	0	2	1	0	0	0	0	0	0	0	1	25.65	144	1	2
1	36	2	0	0	0	1	3	0	0	0	0	0	0	0	0	21.48	113	0	1
1	51	2	0	0	0	3	3	0	0	0	0	0	0	0	0	25.35	128	0	1
1	37	2	0	1	0	1	3	0	0	0	0	0	0	0	0	27.17	136	0	1
1	37	2	1	0	0	1	2	0	0	0	0	0	0	0	1	24.57	129	0	1
1	42	1	0	0	0	1	1	0	0	0	0	0	0	0	0	20.66	97	0	1
1	36	2	1	1	0	2	4	0	0	0	0	0	0	0	0	29.37	119	0	2
1	37	1	0	0	1	1	2	0	0	0	1	0	0	0	0	23.46	136	0	1
1	44	1	0	0	0	2	2	0	0	0	0	0	0	0	0	27.9	128	0	1
1	60	2	0	1	0	1	2	0	0	0	0	0	0	0	0	21.72	116	0	2
1	38	2	0	0	0	1	3	0	0	0	0	0	0	0	0	22.49	121	0	1
1	47	2	0	1	0	2	4	0	0	0	0	0	0	0	0	25.83	128	0	1
1	38	1	0	0	0	2	3	0	0	0	0	0	0	0	0	22.6	122	0	1
1	61	1	0	1	0	1	3	0	0	0	0	0	0	0	1	23.98	147	0	2
1	44	1	0	1	1	1	3	0	0	0	0	0	0	0	0	25.61	103	0	2
1	35	1	0	0	0	2	2	0	0	0	0	0	1	0	0	27.46	124	0	1
1	52	2	0	0	0	2	2	0	0	0	0	0	0	0	0	25.71	137	0	1
1	47	2	0	0	0	1	3	0	0	0	0	0	0	0	0	18.38	126	0	1
1	46	2	1	0	0	1	3	0	0	0	0	0	0	0	0	21.87	125	0	1
1	46	1	1	1	0	2	4	0	0	0	0	0	0	0	1	25.06	116	0	2
1	42	2	0	0	0	1	2	0	0	0	0	0	0	0	0	22.15	124	0	1
1	43	1	1	0	0	2	3	0	0	0	0	0	0	0	0	28.4	159	0	1
1	49	2	0	0	1	1	2	0	0	0	0	0	0	0	1	24.8	128	0	1
1	45	2	0	0	0	3	3	0	0	0	0	0	0	0	0	21.97	110	1	1
1	49	2	0	1	0	3	1	0	0	0	1	0	0	0	0	26.06	112	0	2
1	46	2	0	1	1	1	3	0	0	0	0	0	0	0	0	24.49	132	0	2
1	56	1	0	1	1	3	3	0	0	0	0	0	0	0	0	27.76	129	0	2
1	55	1	0	0	0	2	3	0	0	0	0	0	0	0	0	23.88	124	0	1
1	39	2	0	1	1	1	2	0	0	0	0	1	0	0	1	28.1	125	0	2
1	35	2	0	0	1	2	3	0	0	0	0	0	0	0	0	25.01	148	0	1
1	41	2	0	1	0	1	3	0	0	0	0	0	0	0	0	29.53	169	0	1
1	54	2	0	0	1	1	2	0	0	0	0	0	0	0	0	28.04	127	0	1
1	38	2	1	0	0	3	3	0	0	0	0	0	0	0	0	24.15	147	0	1
1	40	2	0	1	0	2	3	0	0	0	0	0	0	0	0	24.77	127	0	1
1	39	2	0	1	1	1	4	0	0	0	0	0	0	0	0	22.86	112	0	2
1	48	2	0	1	1	2	3	0	0	1	0	0	0	0	0	25.03	104	0	2
1	40	1	0	1	0	3	2	0	0	0	0	0	0	0	0	27.89	124	0	2
1	36	2	0	0	0	2	4	1	0	1	1	1	1	1	1	22.2	118	0	3
1	65	1	0	0	1	3	2	0	0	0	0	0	0	1	0	24.62	114	0	1
1	65	1	0	0	0	3	1	1	1	1	1	1	0	0	0	21.2	137	0	3
1	53	1	0	1	1	3	1	0	0	0	0	0	0	1	1	27.04	158	0	2
1	63	2	0	0	0	3	1	1	0	0	1	1	0	0	0	24.16	170	1	3
1	50	1	0	0	0	1	2	0	0	0	1	0	0	0	0	25.1	135	0	1
1	36	2	0	1	1	2	2	1	0	0	0	0	0	0	1	21.8	111	0	2
1	48	2	0	1	1	2	2	1	0	0	0	0	0	0	0	19.82	102	0	2
1	45	2	0	0	0	2	2	0	0	0	0	0	0	0	0	21.38	116	0	1
1	39	1	0	0	1	2	2	0	0	0	0	0	0	0	0	20.2	132	0	1
1	47	2	0	1	1	1	2	0	0	0	0	0	0	0	0	27.77	117	0	2
1	61	1	1	1	0	3	4	0	0	0	0	0	0	0	0	31.18	140	1	2
1	44	2	0	1	0	2	3	0	0	1	0	0	0	0	0	25.61	120	0	1
1	45	1	0	0	1	2	2	0	0	0	0	0	0	0	0	29	150	0	1
1	69	2	0	0	0	3	1	0	0	0	0	0	0	0	0	27.18	167	0	1
1	64	1	0	1	0	2	3	0	0	0	0	0	0	0	0	22.99	143	0	2
1	35	2	0	1	1	2	3	0	0	0	0	0	0	0	0	25.65	128	0	2
1	52	1	0	1	0	3	2	0	0	0	0	0	0	0	0	23.51	155	0	1
1	63	1	0	0	1	3	3	0	0	0	0	0	0	0	0	20.58	138	1	1
1	62	2	1	0	0	2	4	0	0	0	0	0	0	0	1	27.34	142	1	1
1	38	2	1	1	0	2	2	0	0	0	1	0	0	1	1	27.78	127	0	3
1	48	1	0	0	0	2	2	0	0	0	0	0	0	0	0	23.38	131	0	1
1	37	2	0	1	0	1	3	0	0	0	0	0	0	0	0	23.81	150	0	2
1	51	2	1	0	0	1	2	0	0	0	0	0	0	0	0	33.51	132	0	1
1	50	2	0	1	0	1	1	0	0	0	0	0	0	0	0	19.84	120	0	2
1	39	1	0	0	1	2	3	0	0	0	0	0	0	0	0	20.55	110	0	1
1	37	1	0	0	0	2	3	0	0	0	0	0	0	0	0	23.39	127	0	1
1	38	1	0	1	0	1	2	0	0	0	1	1	1	1	1	24.8	103	0	3
1	68	1	0	1	1	3	3	0	0	0	0	0	0	0	0	23.05	128	1	2
1	59	2	0	1	0	1	4	0	0	0	0	0	0	0	0	22.15	110	0	1
1	36	1	1	0	0	2	3	0	0	0	0	0	0	0	0	23.67	125	0	1
1	44	2	1	0	0	2	3	0	0	0	1	0	0	0	0	28.55	129	0	1
1	53	2	0	1	0	2	2	0	0	0	0	0	0	0	1	24.01	125	0	2
1	70	1	0	0	0	3	4	0	0	0	0	0	0	0	0	23.53	176	1	1
1	49	1	0	0	0	2	2	0	0	0	0	0	0	0	0	25.04	107	0	1
1	75	1	0	0	0	1	1	1	1	1	1	1	0	0	1	24.22	139	0	3
1	43	2	0	0	0	2	3	0	0	0	0	0	0	0	0	26.22	118	0	1
1	44	2	1	1	0	2	3	0	0	0	0	0	0	0	0	23.31	128	0	1
1	54	2	0	1	0	2	2	0	0	0	0	1	0	0	0	25.84	130	0	2
1	40	1	0	1	0	3	1	0	0	0	0	0	0	0	0	25.95	113	0	1
1	52	2	0	1	0	1	1	0	0	0	0	0	0	0	0	21.06	106	0	2
1	47	1	0	1	0	1	3	0	0	0	0	0	0	0	0	19.28	118	1	1
1	46	2	0	1	0	2	1	1	1	0	0	0	0	0	0	26.3	137	0	3
1	44	2	0	1	0	1	2	0	0	0	0	1	0	0	0	23.81	95	0	2
1	71	1	0	0	0	3	3	1	0	0	0	0	0	0	0	23.04	123	0	1
1	49	1	0	1	0	1	2	0	0	0	1	0	0	0	0	25.16	132	0	2
1	49	2	0	0	1	1	2	0	0	0	0	0	0	0	1	23.15	161	1	1
1	37	2	0	1	0	2	2	0	0	0	0	0	0	0	0	26.83	119	0	2
1	65	1	0	0	0	3	2	1	1	1	0	1	0	0	1	21.38	142	0	3
1	73	1	0	0	0	1	2	0	0	0	1	1	0	0	0	25.1	145	0	3
1	47	2	0	1	0	3	4	0	0	0	0	0	0	0	0	25.71	114	0	2
1	35	2	1	0	0	1	3	0	0	0	1	0	0	0	0	26.42	142	0	1
1	68	1	1	1	0	1	2	0	0	0	0	0	0	0	1	23.15	128	1	2
1	62	2	1	0	1	2	2	0	0	0	0	0	0	0	0	24.05	112	1	1
1	74	2	1	0	0	3	3	0	0	0	0	0	0	0	0	24.46	144	1	1
1	56	1	0	1	1	2	2	0	0	0	0	0	0	0	0	23.34	170	0	2
1	60	1	0	1	0	3	2	0	0	0	0	0	0	0	0	22.14	150	0	2
1	66	1	0	1	0	3	3	0	0	0	0	0	0	0	0	28.89	148	0	2
1	68	1	0	0	0	2	2	0	0	0	0	0	0	0	0	24.39	152	0	1
1	69	1	0	1	0	1	2	0	0	0	1	0	0	0	0	27.05	154	0	2
1	56	1	0	1	0	2	1	0	0	0	0	0	0	0	1	21.63	124	0	2
1	58	1	0	1	0	2	2	0	0	0	0	0	0	0	0	21.37	130	0	2
1	40	2	0	1	0	2	4	0	0	0	0	1	0	0	0	23.36	169	0	1
1	52	2	0	0	0	1	2	0	0	0	0	0	0	0	0	23.12	122	0	1
1	73	1	0	0	0	2	1	0	0	0	0	0	0	0	0	27.22	169	0	1
1	51	2	0	0	0	2	2	0	0	0	0	0	0	0	0	19.96	125	0	1
1	51	2	1	1	1	2	2	0	0	0	0	0	0	0	0	25.43	141	0	2
1	46	2	0	0	0	3	1	0	0	0	0	1	0	0	0	20.82	117	0	1
1	43	2	0	1	1	1	2	0	0	0	1	0	0	0	1	26.4	132	0	2
1	64	1	0	1	0	3	3	0	0	0	0	0	0	0	1	22.49	150	0	1
1	35	2	0	0	0	3	3	0	0	0	0	0	0	0	0	23.67	127	0	1
1	39	2	1	1	0	3	2	0	0	0	0	0	0	0	0	27.13	115	0	1
1	46	1	0	0	0	1	3	0	0	0	0	0	0	0	0	21.88	112	0	1
1	39	2	1	0	1	3	3	0	0	0	0	0	0	0	0	22.84	139	0	1
1	45	2	0	1	0	1	2	0	0	0	0	0	0	0	0	24.91	159	0	2
1	63	1	0	1	0	2	3	0	0	0	0	0	0	0	0	22.48	138	0	1
1	50	2	1	0	0	3	2	0	0	0	0	0	0	0	1	24.68	123	1	1
1	38	1	0	0	1	2	3	0	0	0	0	0	0	0	0	24.77	115	0	1
1	68	1	0	0	1	1	2	0	1	1	0	0	0	0	1	25.72	162	0	3
1	53	2	0	0	0	2	1	1	0	0	0	1	0	0	0	19.47	122	0	3
1	49	1	0	0	0	1	1	0	1	1	1	1	0	1	1	26.23	127	0	3
1	43	2	1	1	0	3	4	0	0	0	0	0	0	0	0	26.61	141	0	1
1	45	2	0	0	0	1	2	0	0	0	0	0	0	0	0	20.9	107	0	1
1	41	2	0	0	0	1	4	0	0	0	0	0	0	0	0	22.49	108	0	1
1	34	1	1	0	0	1	2	0	0	0	0	0	0	0	0	26.99	124	0	1
1	39	1	0	1	0	1	2	0	0	0	1	1	0	0	0	21.8	130	0	3
1	46	2	0	0	0	2	2	0	1	0	0	1	0	0	0	25.34	136	0	3
1	38	1	0	0	0	1	2	0	0	0	0	0	0	0	0	24.28	124	0	1
1	37	1	0	1	0	2	4	0	0	0	0	0	0	0	0	23.44	129	0	1
1	38	2	1	1	0	1	4	0	0	0	0	0	0	0	0	29.07	126	0	1
1	59	1	0	0	0	2	3	0	0	0	0	0	0	0	0	22.66	132	0	1
1	69	2	0	0	0	2	3	0	0	0	0	0	0	0	1	23.92	171	0	1
1	55	2	0	1	0	2	3	0	0	0	0	0	0	0	0	31.18	131	0	2
1	48	1	0	0	1	3	2	1	0	0	0	0	0	0	0	26.58	140	0	1
1	61	1	0	0	0	1	1	0	0	0	0	0	0	0	0	23.36	167	0	1
1	36	1	1	0	0	1	2	0	1	1	1	1	1	1	1	25.39	120	0	3
1	48	1	1	1	0	1	2	0	0	0	0	0	0	0	1	25.1	115	0	2
1	37	1	0	0	0	2	2	0	0	0	0	0	0	0	0	20.28	120	0	1
1	44	1	1	1	0	1	1	0	0	0	0	0	0	0	0	23.81	141	1	2
1	46	1	0	0	1	2	2	0	0	0	0	0	0	0	0	26.57	116	0	1
1	43	2	0	1	0	2	3	0	0	0	0	0	0	0	0	23.24	125	0	1
1	35	2	0	1	0	1	3	0	0	0	0	0	0	1	0	22.38	127	0	2
1	49	2	0	0	0	1	1	0	0	0	0	0	0	0	0	29.41	123	0	1
1	68	1	0	0	0	3	3	0	0	0	0	0	0	0	0	19.14	138	0	1
1	44	2	0	0	0	1	3	0	0	0	0	0	0	0	0	22.49	121	0	1
1	44	2	0	0	0	1	4	0	0	0	0	0	0	0	0	24.22	113	0	1
1	74	1	0	0	0	3	2	1	0	1	0	0	0	0	0	21.94	155	0	3
1	39	2	0	0	0	1	2	0	0	0	0	0	0	0	0	29.03	137	0	1
1	41	2	0	0	0	1	3	0	0	0	0	0	0	0	0	24.79	130	0	1
1	45	2	0	0	0	3	3	0	0	0	0	0	0	0	0	22.04	125	0	1
1	40	2	1	0	0	1	2	0	0	0	0	0	0	0	0	22.65	120	0	1
1	39	2	0	0	0	2	3	0	0	0	0	0	0	0	0	26.26	137	0	1
1	44	2	0	0	0	2	3	0	0	0	0	0	0	0	0	26.7	122	0	1
1	60	1	0	1	0	1	2	1	0	0	0	0	0	0	0	24.02	135	0	2
1	42	2	1	0	0	2	4	0	0	0	0	0	0	0	0	23.88	128	0	1
1	46	2	0	0	1	3	2	0	0	0	0	0	0	0	0	23.83	127	0	1
1	56	2	1	0	0	1	1	0	1	1	1	1	0	0	1	24.45	137	0	3
1	41	2	1	0	0	1	3	0	0	0	0	1	0	1	1	24.46	110	0	3
1	43	1	0	0	0	1	3	0	0	0	0	0	0	1	0	26.56	123	0	1
1	37	2	0	0	0	2	3	0	0	0	0	0	0	0	0	20.28	128	0	1
1	44	2	0	1	1	2	4	0	0	0	0	0	0	0	0	29.73	143	1	2
1	40	2	0	1	1	1	3	0	0	0	0	0	0	0	0	23.88	131	0	2
1	36	2	0	0	0	3	3	0	0	0	0	0	0	0	0	31.3	120	0	1
1	46	1	0	1	1	3	2	0	0	0	0	1	0	0	0	23.59	122	0	2
1	47	1	0	0	0	1	2	0	0	0	0	0	0	0	0	18.94	128	0	1
1	48	2	0	1	1	2	3	0	0	0	0	0	0	0	0	28.2	133	0	2
1	37	1	0	0	0	1	3	0	0	0	0	0	0	0	1	20.87	114	0	1
1	54	1	0	0	0	2	3	0	0	0	0	0	0	0	0	24.51	145	0	1
1	67	1	0	0	0	3	2	0	0	0	0	0	0	0	0	27.68	151	0	1
1	45	1	1	0	0	1	2	0	0	0	0	0	0	0	1	28.4	126	0	1
1	46	2	1	1	0	1	1	0	0	0	1	1	0	0	0	24.22	125	0	3
1	41	2	0	0	0	1	3	0	0	0	0	0	0	0	0	23.88	122	0	1
1	38	2	1	1	0	1	2	1	0	0	1	0	0	0	0	29.76	130	0	3
1	40	1	1	0	0	1	3	0	0	0	0	0	0	0	0	27.55	127	0	1
1	36	2	1	0	0	1	3	0	0	0	0	0	0	0	0	21.55	127	0	1
1	47	1	0	1	0	2	4	0	0	0	0	0	0	0	0	21.72	123	0	1
1	36	2	0	0	0	2	3	0	0	0	0	0	0	0	0	21.72	122	0	1
1	39	2	0	1	0	2	3	0	0	0	0	0	0	0	0	25.65	166	0	1
1	41	1	0	1	0	1	3	0	0	0	0	0	0	0	1	22.04	120	0	2
1	48	2	0	1	0	2	1	0	0	0	0	0	0	0	0	20.28	131	0	1
1	43	1	1	0	0	2	4	0	0	0	0	0	0	0	0	27.34	156	0	1
1	71	1	0	0	0	1	1	0	0	0	0	0	0	0	0	24.46	166	0	1
1	38	2	0	0	0	2	3	0	0	0	0	0	0	0	0	26.85	146	0	1
1	55	1	1	1	0	1	1	0	0	0	0	0	0	0	1	23.14	119	0	2
1	50	2	0	1	0	1	3	0	0	0	0	0	0	0	0	32.74	159	1	1
1	49	2	1	1	1	2	1	0	0	0	1	1	0	0	0	26.26	118	1	3
1	30	2	0	0	0	1	3	0	0	0	0	0	0	0	0	18.52	109	0	1
1	65	1	0	1	0	3	4	0	0	0	0	0	0	0	1	25.39	155	0	1
1	49	2	0	1	0	3	4	0	0	0	0	0	0	0	0	22.49	121	0	2
1	35	2	0	1	1	1	3	0	0	0	0	0	0	0	0	18.69	111	0	2
1	40	2	0	1	0	1	3	0	0	0	0	0	0	0	0	25.1	114	0	1
1	29	2	0	0	0	1	3	0	0	0	0	0	0	0	0	19.72	124	0	1
1	51	2	0	0	0	3	4	0	0	0	0	0	0	0	0	23.51	150	0	1
1	45	2	0	0	0	2	4	0	0	0	1	1	0	1	1	20.88	108	0	3
1	37	2	0	0	0	2	3	0	0	0	0	0	0	0	0	21.6	130	0	1
1	41	2	1	1	0	2	3	0	0	0	0	0	0	0	0	21.2	120	0	1
1	55	1	0	1	0	1	3	0	0	0	0	0	0	0	0	24.39	172	0	2
1	42	1	0	1	1	1	2	0	0	0	0	1	0	0	0	20.9	114	0	2
1	64	1	0	0	0	3	1	0	0	0	0	0	0	0	0	22.49	150	1	1
1	39	2	0	1	0	2	2	0	0	0	0	0	0	0	0	20.76	103	0	2
1	41	2	1	0	0	3	4	0	0	0	0	0	0	0	0	23.04	121	0	1
1	40	2	0	0	0	2	1	0	0	0	0	0	0	0	0	26.03	133	0	1
1	38	2	0	0	0	2	2	0	0	0	0	0	0	0	0	24.57	126	0	1
1	49	1	0	0	0	1	3	0	0	0	0	0	0	0	0	24.91	172	0	1
1	36	2	0	1	1	2	2	0	0	0	0	0	0	0	0	24.28	128	0	2
1	60	1	0	0	0	3	4	1	0	0	0	0	0	0	1	25.47	116	0	1
1	61	1	0	0	0	3	3	0	0	0	0	0	0	0	1	34.2	147	1	1
1	36	2	0	0	0	2	2	0	0	0	0	0	0	0	0	23.34	126	0	1
1	48	2	0	1	0	1	2	0	0	0	0	0	0	0	0	22.2	111	0	2
1	50	1	0	0	0	3	2	0	0	0	0	0	0	0	0	21.26	115	0	1
1	57	1	0	0	0	3	2	0	0	0	0	0	0	0	0	25.83	132	0	1
1	38	2	0	0	1	2	2	0	0	0	0	0	0	0	0	25.61	123	0	1
1	61	2	0	1	0	1	4	0	0	0	0	0	0	0	0	19.79	132	0	2
1	36	2	0	0	1	1	2	0	0	0	0	0	0	0	0	23.53	121	0	1
1	48	2	0	0	1	1	3	0	0	0	0	0	0	0	0	27.46	128	0	1
1	53	1	1	1	0	2	1	1	1	0	1	1	0	0	1	25.23	134	0	3
1	46	1	0	1	0	2	2	0	0	0	1	1	0	0	0	21.22	123	0	3
1	60	1	1	0	0	3	3	0	0	0	0	0	0	0	1	24.21	132	0	1
1	39	2	0	0	0	1	3	0	0	0	0	0	0	0	0	21.55	112	0	1
1	39	2	0	1	0	1	3	0	0	0	0	0	0	0	0	25.71	117	0	1
1	60	1	1	1	0	3	4	0	0	0	0	0	0	0	0	23.95	128	0	1
1	36	2	0	0	0	1	2	0	0	0	0	0	0	0	0	23.71	154	0	1
1	60	2	0	0	0	3	1	0	1	1	0	0	0	0	0	27.55	144	0	3
1	37	1	0	1	1	2	3	0	0	0	0	0	0	0	0	22.2	110	0	2
1	47	2	0	0	0	1	2	0	0	0	0	0	0	0	0	22.76	124	0	1
1	35	2	0	0	0	2	2	1	0	0	1	0	0	0	0	18.22	138	0	3
1	52	2	0	0	0	1	3	0	0	0	0	0	0	0	0	24.8	179	0	1
1	59	2	0	0	0	3	2	0	0	0	0	0	0	0	0	19.53	132	0	1
1	49	2	0	0	0	1	1	0	1	1	1	1	0	0	1	27.68	204	0	3
1	69	1	1	0	0	3	2	0	0	1	1	1	0	1	1	22.76	147	0	3
1	36	2	0	0	0	2	2	0	0	1	1	0	0	0	0	24.21	116	0	3
1	51	2	0	0	0	2	1	0	0	0	0	0	0	0	0	23.67	135	0	1
1	50	2	0	1	0	1	2	1	0	1	1	1	0	0	0	26.49	151	0	3
1	41	2	0	0	0	2	2	0	0	0	0	0	0	0	0	20.2	119	0	1
1	44	1	1	0	0	2	2	0	0	0	0	0	0	0	1	24.68	121	1	1
1	53	1	0	1	0	3	1	0	0	0	0	0	0	0	0	21.8	134	0	2
1	40	2	0	0	1	2	2	0	0	0	0	0	0	0	0	26.57	131	0	1
1	68	1	0	0	0	3	2	0	1	0	0	0	0	0	0	23.51	170	0	1
1	48	1	0	1	0	2	3	0	0	0	0	0	0	0	1	27.77	106	0	2
1	50	1	0	0	0	2	2	0	0	0	0	0	0	0	0	28.1	124	0	1
1	38	2	0	1	0	1	3	0	0	0	0	0	0	0	0	23.15	135	0	1
1	35	1	0	0	0	1	3	0	0	0	0	0	0	0	0	25.65	129	0	1
1	39	2	0	0	1	2	3	0	0	0	0	0	0	0	0	24.79	118	0	1
1	43	2	0	0	0	2	2	0	0	0	0	0	0	0	0	25.95	123	0	1
1	50	2	0	1	0	2	2	0	0	0	0	0	0	0	0	18.38	143	0	1
1	44	2	0	0	0	1	1	0	0	0	0	0	0	0	1	27.31	128	0	1
1	39	2	0	0	0	1	2	0	0	0	0	0	0	0	0	17.72	108	0	1
1	51	1	0	1	0	1	1	0	0	0	0	0	0	0	0	26.99	158	0	2
1	45	2	0	1	1	3	2	0	0	0	0	0	0	0	0	20.72	122	0	2
1	56	1	1	1	0	2	2	0	0	0	0	0	0	0	0	26.73	154	0	1
1	42	1	0	1	0	2	3	0	0	0	0	0	0	0	0	30.78	126	1	2
1	51	1	0	0	0	2	3	0	0	0	0	1	0	0	0	25.03	119	0	1
1	58	1	0	1	0	2	3	0	0	0	0	0	0	0	1	22.6	152	0	2
1	46	2	0	1	0	1	2	0	0	0	0	0	0	0	0	25.35	121	0	2
1	40	1	1	0	1	3	2	0	0	0	0	0	0	0	1	24.9	152	0	1
1	45	2	0	1	1	2	1	0	0	0	0	0	0	0	0	24.8	126	0	2
1	71	1	0	0	0	2	1	1	1	0	0	0	0	0	0	24.28	142	0	3
1	72	1	0	0	0	1	4	0	1	0	0	1	0	0	0	24.06	154	0	3
1	54	2	0	1	0	1	1	1	1	1	1	1	0	0	0	25.01	136	0	3
1	41	2	1	1	1	1	3	0	0	0	0	0	0	0	0	23.15	115	0	2
1	51	2	0	0	0	1	4	0	0	1	0	0	0	0	0	23.51	150	0	1
1	44	2	0	0	0	1	3	0	0	0	0	0	0	0	0	25.69	126	0	1
1	54	2	0	1	0	2	2	0	0	0	0	0	0	0	0	23.88	121	0	2
1	45	1	0	0	0	2	4	0	0	0	0	0	0	0	0	25.78	134	0	1
1	44	2	0	1	0	3	2	0	0	0	0	0	0	0	0	24.24	117	0	1
1	36	2	0	0	0	3	3	0	0	0	0	0	0	0	0	25.83	118	0	1
1	73	1	0	1	0	2	4	0	0	0	0	0	0	0	0	24.34	127	0	1
1	54	2	0	1	1	1	2	0	0	0	0	1	0	0	0	20.62	139	0	2
1	42	2	0	0	0	2	3	0	0	0	0	0	0	0	0	22.13	125	0	1
1	58	1	0	0	0	2	3	0	1	0	0	0	0	0	0	24.34	137	0	1
1	46	2	1	1	0	2	3	0	0	0	1	0	0	0	0	24.17	119	0	2
1	37	2	0	0	0	3	2	0	0	0	0	0	0	0	0	26.89	128	0	1
1	56	1	0	1	0	3	2	0	0	0	0	0	0	1	1	21.46	111	0	2
1	45	2	0	0	0	1	1	1	1	0	1	1	1	1	1	26.22	128	0	3
1	50	1	0	0	1	2	3	0	0	0	0	0	0	0	0	24.69	146	0	1
1	37	2	1	1	0	1	3	0	0	0	0	0	0	0	0	25.51	103	0	1
1	56	2	0	0	0	3	4	0	0	0	0	0	0	0	0	22.49	126	0	1
1	49	2	0	0	0	1	2	0	0	0	0	0	0	0	0	23.74	128	0	1
1	43	1	0	0	0	2	3	0	0	0	0	0	0	0	0	24.54	121	0	1
1	35	1	0	0	0	2	3	0	0	0	0	0	0	0	0	21.22	126	0	1
1	44	1	0	1	0	2	2	0	0	0	0	0	0	0	0	25.76	114	0	1
1	45	2	0	1	0	3	3	1	0	0	0	1	0	0	0	23.15	138	0	3
1	41	2	0	1	0	2	2	0	0	0	0	0	0	0	0	24.06	128	0	1
1	44	2	0	0	0	2	3	0	0	0	0	0	0	0	0	24.16	136	0	1
1	46	1	0	1	0	2	2	0	0	0	0	0	0	0	0	18.37	124	0	2
1	42	2	1	1	0	2	3	0	0	0	0	0	0	0	0	24.11	131	0	1
1	40	1	0	0	0	1	2	0	0	0	0	0	0	0	0	19.15	128	0	1
1	35	2	0	1	0	1	2	0	0	0	0	0	0	0	0	22.86	112	0	2
1	58	2	0	0	0	3	3	0	0	0	0	0	0	0	0	24.93	164	0	1
1	42	2	0	1	1	2	2	0	0	0	0	0	0	0	0	26.4	136	0	2
1	74	1	0	0	0	2	3	0	0	0	0	0	0	0	0	26.04	139	0	1
1	39	2	0	0	0	1	3	0	0	0	0	0	0	0	0	26.42	122	0	1
1	50	1	0	1	0	2	1	0	0	0	0	0	0	0	1	27.76	116	1	2
1	51	2	0	1	1	1	1	0	0	0	0	0	0	0	0	23.72	158	0	2
1	48	2	0	1	1	2	2	0	0	0	0	0	0	0	1	27.9	143	1	2
1	37	2	0	0	0	2	2	0	0	0	1	0	0	1	0	22.32	131	0	3
1	54	2	0	1	1	1	1	0	0	0	0	0	0	0	0	28.23	130	1	2
1	40	2	1	0	0	3	1	0	0	0	0	0	0	0	0	25.01	132	0	1
1	37	2	0	1	0	3	2	0	0	0	0	0	0	0	0	26.4	115	0	1
1	46	1	1	1	1	1	2	0	0	0	0	0	0	0	0	23.24	139	0	2
1	44	1	0	1	0	3	4	0	0	0	0	0	0	0	0	25.76	138	0	1
1	39	2	0	1	0	1	2	0	0	0	1	0	0	0	0	22.96	116	0	2
1	48	1	0	0	1	2	1	1	0	0	1	1	0	0	0	21.2	139	0	3
1	37	1	0	0	0	1	3	0	0	0	0	0	0	0	0	21.56	109	0	1
1	47	2	1	1	1	1	4	0	0	0	0	0	0	0	0	23.26	136	0	2
1	36	2	0	0	0	1	3	0	0	0	0	0	0	0	0	28.41	125	0	1
1	37	1	0	1	1	2	3	0	0	0	0	0	0	0	0	26.63	123	0	2
1	47	2	0	0	1	2	2	0	0	0	0	0	0	0	0	21.97	113	0	1
1	41	2	1	1	0	2	2	0	0	0	0	0	0	0	0	19.82	137	0	2
1	46	2	0	0	0	2	3	0	0	0	0	0	0	0	1	31.05	132	0	1
1	39	1	0	0	0	1	3	0	0	0	0	0	0	0	0	21.55	122	0	1
1	44	2	0	0	0	2	3	0	0	0	0	0	0	0	0	24.86	127	0	1
1	57	1	0	0	1	3	2	0	0	0	0	0	0	0	1	23.18	110	0	1
1	50	2	0	1	0	1	2	0	0	0	0	0	0	0	0	21.45	123	0	2
1	37	2	1	1	0	1	4	0	0	1	0	0	0	0	1	34.95	143	1	2
1	39	2	0	0	1	2	2	0	0	0	0	0	0	0	0	24.8	145	0	1
1	69	2	0	1	0	1	3	0	0	0	0	0	0	0	0	24.77	118	0	1
1	62	1	0	0	0	3	4	0	0	0	0	0	0	0	1	22.84	137	1	1
1	47	2	1	0	0	3	2	0	0	0	0	0	0	0	0	25.61	134	0	1
1	51	2	1	0	0	2	3	0	0	0	0	0	0	0	0	20.32	117	0	1
1	44	2	0	1	0	1	3	0	0	1	1	0	0	1	1	27.68	125	0	3
1	39	1	1	0	0	3	3	0	1	0	0	1	0	0	0	22.68	152	1	3
1	41	2	0	1	0	1	3	0	0	0	0	0	0	0	1	22.49	128	0	2
1	50	2	0	1	0	3	2	0	0	0	0	0	0	0	0	23.11	131	0	2
1	41	2	0	0	0	2	2	0	0	1	0	1	0	1	1	23.03	124	0	3
1	50	2	0	0	1	1	3	0	0	0	0	0	0	0	0	23.15	132	0	1
1	43	1	0	1	0	2	3	0	0	0	0	0	0	0	0	24.09	125	0	2
1	42	2	0	1	0	3	3	0	0	0	0	0	0	0	0	21.67	104	0	1
1	57	1	1	0	0	3	4	1	0	0	0	1	0	0	0	22.49	111	1	3
1	48	2	0	0	0	3	3	0	0	0	0	0	0	0	0	24.16	123	0	1
1	47	2	1	0	1	2	2	0	0	0	0	1	0	0	0	20.55	123	0	1
1	60	1	0	0	1	1	2	0	0	0	0	0	0	0	0	26.57	174	0	1
1	37	2	0	1	0	1	2	0	0	0	0	0	0	0	0	19.03	119	0	2
1	52	2	0	1	0	3	3	0	0	0	0	0	0	0	1	23.36	106	0	2
1	46	2	0	0	1	1	2	0	0	0	0	0	0	0	0	28.65	117	0	1
1	44	2	0	1	1	2	4	0	0	0	0	0	0	0	0	22.88	119	0	2
1	45	2	0	1	1	2	2	0	0	0	0	0	0	0	0	22.94	115	0	2
1	42	2	0	1	1	2	1	0	0	0	0	0	0	0	0	19.29	115	0	2
1	50	2	0	1	0	3	3	0	0	0	0	0	0	0	0	24.46	114	0	2
1	35	2	0	0	0	1	4	0	0	0	0	0	0	0	0	24.22	120	0	1
1	46	2	1	0	0	1	2	0	0	0	0	0	0	0	0	28.73	157	0	1
1	38	1	0	1	1	2	2	0	0	0	0	1	0	0	0	22.83	124	0	2
1	30	1	0	0	1	1	2	0	0	0	0	0	0	0	0	27.14	127	0	1
1	51	2	1	1	1	1	1	0	0	0	0	0	0	0	0	26.99	132	1	2
1	42	2	1	1	0	2	1	0	0	0	1	0	0	0	0	21.26	133	0	2
1	68	1	1	0	1	2	3	1	1	0	1	1	0	0	0	25.65	150	1	3
1	44	2	0	0	0	3	3	0	0	0	0	0	0	0	0	28.69	155	0	1
1	47	2	0	1	1	1	2	0	0	0	0	0	0	0	1	24	130	0	2
1	53	2	1	0	0	2	3	0	0	0	0	0	0	0	1	23.03	119	0	1
1	52	2	0	1	1	2	2	0	0	0	0	0	0	0	0	23.88	122	0	2
1	48	2	1	0	0	2	3	0	0	0	0	0	0	0	0	24.91	127	0	1
1	39	2	0	0	0	2	4	0	0	0	0	0	0	0	0	23.56	120	0	1
1	41	1	0	0	0	1	4	0	0	0	0	0	0	0	0	23.53	152	0	1
1	45	2	0	0	0	1	3	0	0	0	0	0	0	0	1	25.38	103	0	1
1	40	2	0	1	0	2	3	0	0	0	0	0	0	0	0	21.22	129	0	1
1	46	1	0	0	0	2	3	0	0	0	0	0	0	0	0	23.7	125	0	1
1	46	2	0	0	0	2	1	0	0	1	0	0	0	0	0	31.14	139	0	1
1	39	1	0	0	0	1	3	0	0	0	0	0	0	0	0	21.45	113	0	1
1	45	1	1	1	1	2	3	0	0	0	0	0	0	0	0	27.34	137	0	2
1	69	1	0	1	0	1	3	0	1	0	0	0	0	0	1	22.59	166	0	2
1	58	1	0	1	1	3	2	0	0	0	0	0	0	0	0	20.24	132	0	2
1	36	2	0	1	0	2	2	0	0	0	0	0	0	0	0	24.22	124	0	1
1	39	2	0	0	1	2	3	0	0	0	0	0	0	0	0	26.56	113	0	1
1	46	2	0	0	0	2	3	0	0	0	0	0	0	0	0	28.55	139	0	1
1	43	2	0	0	0	1	4	0	0	0	0	0	0	1	0	24.86	131	0	1
1	42	2	0	0	1	3	3	0	0	0	0	0	0	1	0	25.41	127	0	1
1	36	2	0	0	0	1	2	0	0	0	1	0	0	0	0	25.22	165	0	1
1	51	2	0	0	0	2	2	0	0	0	0	0	0	0	1	24.22	130	1	1
1	40	2	0	1	1	1	2	0	0	0	0	0	0	0	0	24.74	120	0	2
1	38	2	0	1	0	2	3	0	0	0	0	0	0	0	0	25.56	136	0	1
1	41	2	0	0	0	1	3	0	0	0	0	0	0	0	0	21.48	112	0	1
1	55	1	0	1	1	3	3	0	0	0	0	0	0	0	0	23.8	124	0	2
1	38	2	0	0	0	2	4	0	0	0	0	0	0	0	0	22.99	120	0	1
1	40	2	0	1	0	2	2	1	0	0	0	0	0	0	0	24.06	108	0	2
1	40	2	0	0	0	1	2	0	0	0	0	0	0	0	0	25.51	124	0	1
1	37	2	0	1	1	2	3	0	0	0	0	0	0	0	0	25.99	132	0	2
1	52	2	0	1	0	2	2	1	0	0	1	0	0	1	0	26.73	137	1	3
1	40	1	0	0	0	2	3	0	0	0	0	0	0	0	0	27.66	122	0	1
1	55	2	1	1	0	2	3	0	0	0	0	0	0	0	0	27.13	135	0	1
1	37	2	0	1	0	1	1	0	0	0	0	0	0	0	0	29.74	138	1	2
1	45	1	0	0	0	2	2	0	0	0	0	0	0	0	0	20.98	123	0	1
1	40	2	0	0	0	2	3	0	0	0	0	0	0	0	0	23.72	118	0	1
1	40	2	0	0	1	3	2	0	0	0	0	0	0	0	0	26.22	133	0	1
1	43	2	1	0	1	1	3	0	0	0	0	0	0	0	0	29.88	135	0	1
1	45	2	0	0	0	2	2	0	0	0	0	0	0	0	0	23.36	134	0	1
1	35	2	0	1	1	1	4	0	0	0	0	0	0	0	0	20.2	114	0	2
1	58	1	0	1	0	1	4	0	0	0	0	0	0	0	0	24.46	142	0	1
1	55	1	0	1	0	2	1	0	0	0	1	1	0	0	0	19.49	114	1	3
1	45	2	0	1	0	2	4	0	0	0	0	0	0	0	0	27.68	125	0	1
1	68	2	1	0	0	3	3	0	0	0	0	0	0	0	1	22.89	162	1	1
1	46	1	0	1	1	2	4	0	0	0	0	0	0	0	0	20.42	125	0	2
1	48	1	0	1	1	3	2	0	0	0	0	0	0	0	0	26.03	125	0	2
1	40	2	0	0	1	2	2	0	0	0	0	0	0	0	0	23.88	138	0	1
1	54	1	1	0	0	2	4	0	0	0	0	0	0	0	0	24.56	132	0	1
1	51	2	0	1	1	2	2	0	0	0	0	0	0	0	0	23.67	138	0	2
1	40	1	0	1	0	1	3	0	0	0	0	0	0	0	0	23.24	145	0	2
1	41	1	0	1	0	3	4	0	0	0	0	0	0	0	1	29.03	154	0	1
1	43	2	0	0	0	2	2	0	0	0	0	0	0	0	0	24.22	128	0	1
1	60	2	0	0	0	3	1	0	0	0	0	0	0	0	1	24	126	0	1
1	42	2	0	0	1	1	4	0	0	0	0	0	0	0	0	24.09	156	0	1
1	36	1	0	0	1	1	4	0	0	0	0	0	0	0	0	21.97	130	0	1
1	50	2	0	1	1	2	2	0	0	0	0	0	0	0	0	35.06	157	0	2
1	41	2	0	1	0	3	3	0	0	0	0	0	0	0	0	21.72	124	0	1
1	41	2	0	0	0	1	2	0	0	0	0	0	0	0	0	28.4	141	0	1
1	37	2	0	0	0	3	3	0	0	0	0	0	0	0	0	26.61	121	0	1
1	59	1	0	0	0	3	4	0	0	0	0	0	0	0	0	27.57	112	0	1
1	38	2	0	1	1	1	4	0	0	0	0	0	0	0	0	20.76	101	0	2
1	46	2	0	0	0	3	3	0	0	0	0	0	0	0	0	23.53	126	0	1
1	57	1	0	0	0	1	3	0	0	0	0	0	0	0	1	25.51	159	0	1
1	52	2	1	0	0	2	2	0	0	0	0	0	0	0	0	23.36	155	1	1
1	35	2	0	1	0	2	1	0	0	0	0	0	0	0	0	24.45	132	0	2
1	46	2	0	1	0	2	3	0	0	0	0	0	0	0	0	23.67	112	0	1
1	38	2	0	0	0	1	1	0	0	0	0	0	0	0	0	27.64	146	0	1
1	50	2	1	1	1	1	1	1	0	0	0	1	0	0	1	26.64	185	1	3
1	57	1	1	0	0	1	3	0	0	0	0	0	0	0	0	24.8	135	0	1
1	48	2	1	0	0	2	3	0	0	0	0	0	0	0	0	21.37	123	0	1
1	72	2	0	1	0	1	1	1	0	0	0	0	0	0	0	22.06	155	0	2
1	43	2	0	1	0	1	2	0	0	0	0	0	0	0	0	26.06	120	0	2
1	43	2	0	1	1	1	2	0	0	0	1	1	0	1	1	27.13	193	1	3
1	37	2	1	1	1	2	3	0	0	0	0	0	0	0	0	26.83	112	0	2
1	36	2	0	0	0	2	4	0	0	0	0	0	0	0	0	21.71	135	0	1
1	41	2	1	0	1	1	2	0	0	0	0	0	0	0	0	21.88	132	0	1
1	58	1	0	1	1	3	3	0	0	0	0	0	0	0	0	27.64	121	1	2
1	55	1	0	1	0	2	3	0	0	0	0	0	0	0	0	24.22	139	0	1
1	40	2	0	0	1	2	3	0	0	0	1	0	0	0	0	32.33	156	0	1
1	49	1	0	1	0	2	2	0	0	0	0	0	0	0	0	22.14	125	0	1
1	75	2	0	0	0	2	1	0	0	0	0	0	0	0	0	22.99	168	1	1
1	40	2	0	0	0	2	3	0	0	0	0	0	0	0	0	24.06	117	0	1
1	45	2	0	1	1	2	3	0	0	0	0	0	0	0	0	23.03	168	0	2
1	54	1	1	0	0	2	4	0	0	0	0	0	0	0	0	29.03	114	0	1
1	37	2	1	0	0	1	2	0	0	1	1	0	0	0	1	27.68	120	0	3
1	63	1	0	1	1	2	3	0	0	0	0	0	0	0	0	20.37	137	0	2
1	58	1	0	0	0	3	2	0	0	0	0	0	0	0	0	23.15	128	0	1
1	40	2	0	0	0	3	2	0	0	0	0	0	0	0	0	24.49	143	0	1
1	73	1	0	1	1	3	4	0	0	0	0	0	0	0	0	25.61	137	0	2
1	40	2	0	0	0	2	3	0	0	0	0	0	0	0	0	22.49	109	0	1
1	35	2	0	0	0	1	2	0	0	0	0	0	0	0	0	19.69	136	0	1
1	69	2	0	0	0	3	2	0	0	0	0	0	0	0	0	22.43	133	0	1
1	38	2	0	0	1	3	2	0	0	0	0	0	0	0	0	22.86	121	0	1
1	35	2	0	0	0	1	3	0	0	0	0	0	0	0	0	23.71	124	0	1
1	58	2	0	1	1	2	1	1	1	0	1	1	0	0	0	27.57	150	0	3
1	69	1	0	0	0	2	3	0	0	0	0	0	0	0	0	26.57	156	0	1
1	70	1	0	0	0	3	1	0	0	0	0	0	0	0	0	20.57	132	1	1
1	53	1	0	0	0	1	3	0	0	0	0	0	0	0	0	27.64	157	0	1
1	36	2	0	1	0	2	2	0	0	0	0	0	0	0	0	25.82	127	0	1
1	42	2	0	1	1	3	3	0	0	0	0	0	0	0	0	24.91	120	0	2
1	48	1	0	0	0	3	3	0	0	0	0	0	0	0	0	22.1	122	0	1
1	67	2	0	1	0	2	4	0	0	0	0	0	0	0	0	26.73	208	0	1
1	38	2	0	0	0	2	3	0	0	0	0	0	0	0	0	24.82	126	0	1
1	43	1	0	0	0	3	3	0	0	0	0	0	0	0	0	23.39	130	0	1
1	38	2	0	0	1	3	3	0	0	0	0	0	0	0	0	22.92	120	0	1
1	53	2	1	1	1	1	1	1	1	0	0	0	0	0	0	22.65	149	1	3
1	38	2	0	0	1	2	2	0	0	0	0	0	0	0	0	28.93	135	0	1
1	45	2	0	0	0	2	3	0	0	0	0	0	0	0	0	23.88	120	0	1
1	36	2	0	1	1	1	3	0	0	0	0	0	0	0	0	21.88	111	0	2
1	49	2	0	1	0	2	4	0	0	0	0	0	0	0	0	23.03	112	0	2
1	50	2	0	1	0	1	1	0	0	0	0	0	0	0	0	23.53	133	0	2
1	70	1	0	0	0	2	2	0	0	0	0	0	0	0	0	23.73	150	0	1
1	68	1	0	0	0	3	4	0	0	0	0	0	0	0	0	25.97	133	0	1
1	49	1	0	0	0	1	3	0	0	0	0	0	0	0	1	28.73	110	0	1
1	70	1	0	1	0	2	4	0	0	0	0	0	0	0	1	19.83	157	0	1
1	42	2	0	0	0	3	3	0	0	0	0	1	0	0	0	22.86	145	0	1
1	49	1	0	0	0	2	1	0	0	0	0	0	0	0	0	27.68	149	0	1
1	38	2	0	0	0	2	4	0	0	0	0	0	0	0	0	27.15	138	0	1
1	71	1	0	1	1	2	2	0	0	0	0	0	0	0	0	22.49	136	0	2
1	35	2	1	0	0	1	3	0	0	0	0	0	0	0	0	21.05	119	0	1
1	36	1	0	0	0	1	3	0	0	0	0	0	0	0	0	22.58	134	0	1
1	43	2	0	1	1	1	2	0	0	0	0	0	0	0	0	22.06	134	0	2
1	36	2	0	0	1	1	2	1	1	1	1	1	1	1	1	22.49	141	0	3
1	43	2	0	1	1	1	3	0	0	0	0	0	0	0	1	23.62	133	0	2
1	47	1	0	0	0	2	2	0	1	1	0	0	1	0	0	27.76	150	0	3
1	52	2	0	0	0	2	2	0	1	1	0	1	0	0	0	27.68	157	1	3
1	51	1	0	1	0	1	3	0	0	0	0	0	0	0	0	26.58	143	0	1
1	49	2	1	1	0	2	1	0	0	0	1	0	0	0	0	27.04	146	0	2
1	63	2	0	1	1	2	4	0	0	0	0	0	0	0	0	22.76	132	0	2
1	35	2	1	1	0	2	2	0	0	0	1	0	0	1	1	21.08	101	0	3
1	48	2	0	1	1	1	3	0	0	0	1	1	0	0	0	22.32	134	0	2
1	47	2	0	1	1	1	1	1	0	1	0	0	0	0	0	24.16	137	1	2
1	74	2	0	0	0	3	1	0	0	0	0	0	0	0	0	25.15	134	0	1
1	47	2	0	0	0	2	3	0	0	1	0	0	0	0	0	24.49	130	0	1
1	53	2	0	0	0	1	3	0	0	0	0	0	0	0	0	24.94	156	0	1
1	43	2	0	0	1	3	3	0	0	0	0	0	0	0	0	27.36	141	0	1
1	49	2	0	0	0	2	1	0	1	1	1	0	0	1	1	27.76	163	0	3
1	39	2	0	1	0	3	3	0	0	0	0	0	0	0	0	26.82	138	0	1
1	50	1	1	1	0	3	2	0	0	0	0	0	0	0	0	23.03	124	0	1
1	74	1	0	0	0	1	2	0	0	0	0	0	0	0	1	21.48	142	1	1
1	58	1	0	0	0	2	3	0	0	0	0	0	0	0	0	24.41	110	0	1
1	41	2	0	1	0	1	2	0	0	0	0	0	0	0	0	21.97	112	0	2
1	47	2	0	0	1	2	2	0	0	0	0	0	0	0	0	21.8	113	0	1
1	40	2	0	1	0	2	3	0	0	0	0	0	0	0	1	27.04	146	0	1
1	57	2	1	0	0	3	3	0	0	0	0	0	0	0	0	23.95	123	0	1
1	50	1	0	1	0	2	4	0	0	0	0	0	0	0	0	21.26	110	0	1
1	56	1	0	0	0	2	2	0	0	0	0	0	0	0	0	23.88	136	0	1
1	38	2	0	1	1	1	1	0	0	0	0	0	0	0	0	29.73	131	0	2
1	55	1	0	1	0	3	1	0	0	0	1	0	0	0	0	22.6	106	0	2
1	37	1	0	0	0	1	3	0	0	0	0	0	0	0	0	26.94	149	0	1
1	41	2	0	0	1	2	2	0	0	0	0	0	0	0	0	27.76	157	0	1
[truncated: 3,735 more rows]
